# Supplementary material for: Single-Cell Transcriptomics Reveal a Correlation between Genome Architecture and Gene Family Evolution in Ciliates
Source: mBio. 2019 Dec 24;10(6):e02524-19. doi: 10.1128/mBio.02524-19 (PMC6935857; doi:10.1128/mBio.02524-19)
Supplement: TABLE S1 [file mBio.02524-19-st001.xlsx]

## Sheet: Table S1
		Table S1. Detailed information of the ciliate single-cell transcriptomes included in the present work. GF, gene family. Average and median K-mer coverage per transcript are assessed after combining individuals from same sepecies. Related to Sampling in M&M.
GenBank accession #	GenBank biosample ID	Species	Classification	Sample site	# Raw reads	# Reads after quality trimming	% Reads retained after trimming	Genetic code	# Transcripts	# OGs	Average kmer coverage per tanscript (all transcripts with GF assignment)	Median kmer coverage per tanscript (all transcripts with GF assignment)	Average kmer coverage per tanscript (all transcripts within studied 509 GFs)	Median kmer coverage per tanscript (all transcripts within studied 509 GFs)
SRR10513012	SAMN12807523	Brachonella spiralis	Armophorea	Orchard Hill (Amherst, MA 42.39 N 72.52 W)	42751622	28345626	0.66303	Universal	8221	3272	381.8	18	756.407	31
SRR10513011	SAMN12807524	Metopus sp.	Armophorea	Orchard Hill (Amherst, MA 42.39 N 72.52 W)	41522052	28409968	0.684214	Universal	5550	2936	461.6	29	953.9	44
SRR10513000	SAMN12807525	* Bursaria truncatella	Colpodea	Culture from CT Valley Bio	18308052	12609632	0.688748	Universal	6507	3053	220.5	7	514.085	20
SRR10512989	SAMN12807526	* Bursaria truncatella	Colpodea	Culture from CT Valley Bio	13320816	9630082	0.722935	Universal	6023	2959	142.9	6
SRR10512978	SAMN12807527	Anigsteinia sp.	Heterotrichea	Silver sands state park (Milford, CT; 41.20 N 73.07 W)	18339192	11853960	0.646373	Universal	2773	1497	28.8	12	46.6925	22.5
SRR10512974	SAMN12807528	* Blepharisma americanum	Heterotrichea	Culture from Carolina Biological	8520882	5814826	0.682421	Blepharisma	2727	1642	18.1	5	54.9596	10
SRR10512973	SAMN12807529	* Blepharisma americanum	Heterotrichea	Culture from Carolina Biological	5899728	3957326	0.670764	Blepharisma	3724	2086	19.9	4
SRR10512972	SAMN12807530	* Climacostomum sp.	Heterotrichea	Hawley Bog (Hawley, MA; 42.58 N 72.89 W)	36707994	24702880	0.672956	Universal	7115	3312	178.3	47	482.924	118
SRR10512971	SAMN12807531	* Climacostomum sp.	Heterotrichea	Hawley Bog (Hawley, MA; 42.58 N 72.89 W)	27041792	18221148	0.673814	Universal	6939	3282	206.3	66
SRR10512970	SAMN12807532	Spirostomum ambiguum	Heterotrichea	Culture from CT Valley Bio	24336064	16789498	0.689902	Blepharisma	9218	3556	96.3	16	220.683	19
SRR10513010	SAMN12807533	Spirostomum minus	Heterotrichea	Smith College Botanic garden (Northampton, MA; 42.32 N 72.64 W)	5904714	4011154	0.679314	Blepharisma	3955	2281	204.2	5	32.4644	9
SRR10513009	SAMN12807534	Stentor roeselii	Heterotrichea	Orchard Hill (Amherst, MA 42.39 N 72.52 W)	22054772	14866020	0.67405	Universal	12012	2603	56.3	2	102.674	2
SRR10513008	SAMN12807535	Cryptopharynx sp.	Karyorelictea	Barn Island (Stonington, CT; 41.33 N 71.87 W)	16226864	3867656	0.238349	Ciliate	792	575	5	2	7.52381	3.5
SRR10513007	SAMN12807536	Geleia acuta	Karyorelictea	Barn Island (Stonington, CT; 41.33 N 71.87 W)	16899668	5622096	0.332675	Ciliate	1531	985	22.4	3	80.4896	11.5
SRR10513006	SAMN12807537	* Geleia sinica	Karyorelictea	Silver sands state park (Milford, CT; 41.20 N 73.07 W)	17723224	12796084	0.721995	Ciliate	1142	782	407.7	98	337.98	52
SRR10513005	SAMN12807538	* Geleia sinica	Karyorelictea	Silver sands state park (Milford, CT; 41.20 N 73.07 W)	9698148	6374448	0.657285	Ciliate	1802	1099	98.6	14
SRR10513004	SAMN12807539	Geleia sp.	Karyorelictea	Barn Island (Stonington, CT; 41.33 N 71.87 W)	11647166	3813166	0.32739	Ciliate	1189	800	6.6	2	13.0857	2
SRR10513003	SAMN12807540	Kentrophoros sp.	Karyorelictea	Silver sands state park (Milford, CT; 41.20 N 73.07 W)	11683764	7647124	0.654509	Ciliate	1070	704	43.1	27	60.2	35
SRR10513002	SAMN12807541	Loxodes sp.	Karyorelictea	Smith College Botanic garden (Northampton, MA; 42.32 N 72.64 W)	27376638	17158688	0.626764	Ciliate	1464	902	75.1	6	252.57	14
SRR10512999	SAMN12807543	* Loxodes sp.	Karyorelictea	Hawley Bog (Hawley, MA; 42.58 N 72.89 W)	15471044	5422146	0.350471	Ciliate	5841	3894	171.4	24	316.454	33
SRR10513001	SAMN12807542	* Loxodes sp.	Karyorelictea	Hawley Bog (Hawley, MA; 42.58 N 72.89 W)	56146496	37102330	0.660813	Ciliate	3061	1346	197.9	8
SRR10512998	SAMN12807544	* Loxodes striatus	Karyorelictea	Hawley Bog (Hawley, MA; 42.58 N 72.89 W)	20224190	13453984	0.665242	Ciliate	1100	643	196.5	23	662.72	42.5
SRR10512997	SAMN12807545	* Loxodes striatus	Karyorelictea	Hawley Bog (Hawley, MA; 42.58 N 72.89 W)	15209880	5208936	0.342471	Ciliate	1039	674	44.5	7
SRR10512996	SAMN12807546	Remanella sp.	Karyorelictea	Silver sands state park (Milford, CT; 41.20 N 73.07 W)	17184804	11356738	0.660859	Ciliate	1433	952	45.2	28	50.4016	35
SRR10512995	SAMN12807547	Trachelocercidae sp.	Karyorelictea	Silver sands state park (Milford, CT; 41.20 N 73.07 W)	8801430	5851686	0.664856	Ciliate	1093	690	69.8	15	110.057	24
SRR10512994	SAMN12807548	Trachelocercidae sp.	Karyorelictea	Silver sands state park (Milford, CT; 41.20 N 73.07 W)	11876496	7780340	0.655104	Ciliate	2713	1646	73.7	17	177.005	35
SRR10512993	SAMN12807549	* Didinium nasutum	Litostomatea	Culture from Carolina Biological	33883806	23620176	0.697093	Universal	6024	3197	191.1	25	444.924	69
SRR10512992	SAMN12807550	* Didinium nasutum	Litostomatea	Culture from Carolina Biological	18679700	12518560	0.670169	Universal	5683	3056	105.1	19
SRR10512991	SAMN12807551	* Dileptus mucronatus	Litostomatea	Culture from Carolina Biological	36345142	25805396	0.710009	Universal	7783	3472	161.1	26	277.16	54
SRR10512990	SAMN12807552	* Dileptus mucronatus	Litostomatea	Culture from Carolina Biological	35170272	22947834	0.652478	Universal	7763	3430	164.3	24
SRR10512988	SAMN12807553	Litonotus sp.	Litostomatea	Smith College Botanic garden (Northampton, MA; 42.32 N 72.64 W)	17525394	11175704	0.637686	Universal	5004	2731	83.6	12	140.128	18
SRR10512987	SAMN12807554	Spathidium sp.	Litostomatea	Smith College Botanic garden (Northampton, MA; 42.32 N 72.64 W)	5352812	3660622	0.683869	Universal	735	459	53.2	29	67.4103	52
SRR10512986	SAMN12807555	* Zosterodasys sp.	Nassophorea	Barn Island (Stonington, CT; 41.33 N 71.87 W)	19921954	5680284	0.285127	Universal	3271	1881	16.7	2	22.6632	4
SRR10512985	SAMN12807556	* Zosterodasys sp.	Nassophorea	Barn Island (Stonington, CT; 41.33 N 71.87 W)	16908752	4353232	0.257454	Universal	1083	818	9.1	2
SRR10512984	SAMN12807557	Frontonia sp.	Oligohymenophorea	Orchard Hill (Amherst, MA; 42.39 N 72.52 W)	8594470	5922700	0.689129	Ciliate	1691	1177	152.5	15	241.462	25.5
SRR10512983	SAMN12807558	Lembadion sp.	Oligohymenophorea	Smith College Botanic garden (Northampton, MA; 42.32 N 72.64 W)	60228320	39719544	0.659483	Ciliate	3659	2002	662.9	31	765.376	55
SRR10512982	SAMN12807559	Vorticella sp.	Oligohymenophorea	MacLeish Field Station (Whately, MA; 42.45 N 72.68 W)	13407878	9492696	0.707994	Ciliate	2377	1169	58.4	4	38.24	5
SRR10512981	SAMN12807560	* Chilodonella uncinata	Phyllopharyngea	lab culture; Pol strain; ATCC PRA-257	30472712	19668546	0.645448	Chilodonella	1698	1332	56.7	26	152.878	26
SRR10512980	SAMN12807561	* Chilodonella uncinata	Phyllopharyngea	lab culture; Pol strain; ATCC PRA-257	6020130	3987178	0.662308	Chilodonella	1117	876	94.8	7
SRR10512979	SAMN12807562	** Parasonderia sp.	Plagiopylea	Silver sands state park (Milford, CT; 41.20 N 73.07 W)	11817416	2631426	0.222674	Ciliate	618	487	2.1	1	2.23333	1.5
SRR10512977	SAMN12807563	** Sonderia sp.	Plagiopylea	Silver sands state park (Milford, CT; 41.20 N 73.07 W)	3792718	1967082	0.518647	Ciliate	213	159	2.1	1	2.64286	2
SRR10512976	SAMN12807564	Nolandia orientalis	Prostomatea	Orchard Hill (Amherst, MA; 42.39 N 72.52 W)	14285100	9661664	0.676346	Ciliate	300	259	6085.3	3	4.0625	3
SRR10512975	SAMN12807565	Prorodon ovum	Prostomatea	Hawley Bog (Hawley, MA; 42.58 N 72.89 W)	11938000	2839242	0.237832	Ciliate	1216	788	3	2	4.22543	3
		* represents the individual cells that are combined for the analyses, respectively.
		** in our final revision, these two datasets may belong to the same isolate.
