# Supplementary material for: Single-Cell Transcriptomics Reveal a Correlation between Genome Architecture and Gene Family Evolution in Ciliates
Source: mBio. 2019 Dec 24;10(6):e02524-19. doi: 10.1128/mBio.02524-19 (PMC6935857; doi:10.1128/mBio.02524-19)
Supplement: TABLE S3 [file mBio.02524-19-st003.xlsx]

## Sheet: Table S3
Table S3. Ciliate transcriptomes that are obtained from public databases. Related to Transcript diversity analyses in M&M.
Taxon	Classification	Data Source
Blepharisma japonicum	Heterotrichea	MMETSP1395
Condylostoma magnum	Heterotrichea	MMETSP0210
Euplotes crassus	Spirotrichea	MMETSP1380
Euplotes harpa	Spirotrichea	MMETSP0213
Favella ehrenbergii	Spirotrichea	MMETSP0123
Favella taraikaensis	Spirotrichea	MMETSP0434
Mesodinium pulex	unclassified Ciliophora	MMETSP0467
Protocruzia adherens	unclassified Ciliophora	MMETSP0216
Pseudokeronopsis sp.	Spirotrichea	MMETSP0211
Strombidinopsis acuminata	Spirotrichea	MMETSP0126
Strombidium inclinatum	Spirotrichea	MMETSP0208
Strombidium rassoulzadegani	Spirotrichea	MMETSP0449_2
Strombidinopsis sp.	Spirotrichea	MMETSP0463
