# Supplementary material for: Single-Cell Transcriptomics Reveal a Correlation between Genome Architecture and Gene Family Evolution in Ciliates
Source: mBio. 2019 Dec 24;10(6):e02524-19. doi: 10.1128/mBio.02524-19 (PMC6935857; doi:10.1128/mBio.02524-19)
Supplement: TABLE S5 [file mBio.02524-19-st005.xlsx]

## Sheet: Table S5
Table S5. Relaxation/Intensification parameters (K) for each branch group relative to NEF are shown ( sorted by p-value). Related to Table 2.
Gene family	# of sequeces	# of sites in alignments	LRT p-value	K(EF)	K(Karyorelictea)	K(Heterotrichea)
OG5_126957	65	222	0	0.7172	0.7288	2.6941
OG5_138648	53	242	0	0.3974	3.1519	2.7092
OG5_127039	65	220	0	1.0771	1.5658	7.018
OG5_127005	70	119	0	0.3771	0.8581	2.6302
OG5_138807	249	210	0	1.0517	1.8555	1.3799
OG5_127424	40	273	0	0.6894	0.8923	6.0443
OG5_129276	69	325	0	1.2986	1.0264	1.795
OG5_126930	66	156	0	0.5624	0.6203	1.5685
OG5_127128	47	229	0	1.3759	0.9994	5.7156
OG5_126706	217	290	0	0.8016	1.2566	1.2853
OG5_127165	49	525	0	0.5642	0.4067	1.3973
OG5_126605	124	501	0	0.8331	1.6515	0.5402
OG5_127236	65	229	1.1e-16	0.9395	1.043	2.1701
OG5_127089	69	161	1e-15	1.148	2.1334	19.6193
OG5_136182	140	368	1.3e-15	1.9691	2.1802	1.6909
OG5_127061	40	511	2.6e-15	1.5107	4.4186	1.765
OG5_128785	25	486	3.3e-15	0.558	0.6904	0
OG5_127804	34	438	3.5e-14	0.653	1.2645	1.2258
OG5_127279	49	232	4.8e-14	0.8586	2.4867	1.0578
OG5_127130	48	198	7.1e-13	0.7412	0.8752	1.7385
OG5_126803	92	202	8.6e-13	1.3152	3.9122	4.183
OG5_126765	56	365	9.9e-13	1.7282	0.2008	1.6045
OG5_128147	134	437	1.1e-12	1.2475	1.2952	1.4822
OG5_126986	81	190	1.6e-12	0.754	1.6748	3.7552
OG5_126950	125	457	1.7e-12	1.003	1.9456	0.9687
OG5_126821	73	342	2e-12	1.3048	1.1172	1.3336
OG5_126681	68	155	4.3e-12	0.6546	0.8316	1.448
OG5_126688	73	194	5.3e-12	0.7056	0.6525	1.1885
OG5_139576	76	368	6.8e-12	0.7799	1.6295	1.7636
OG5_127617	26	222	1.3e-11	0.3742	0.2511	0.8863
OG5_126588	85	619	1.4e-11	0.8523	0.5169	0.8306
OG5_136181	72	267	1.8e-11	1.0385	0.967	0.6928
OG5_127050	50	354	2.5e-11	0.6979	0.6308	1.3181
OG5_126708	51	159	2.6e-11	1.2128	1.8252	1.9864
OG5_127944	29	462	3.9e-11	2.5203	1.6389	1.2308
OG5_127238	16	410	6.4e-11	2.199	2.7043	3.571
OG5_127450	28	222	8e-11	2.4181	0.613	2.8179
OG5_126813	45	445	8.8e-11	0.6605	10.2564	0.8974
OG5_127273	37	124	1.4e-10	1.5505	2.142	3.3737
OG5_127132	51	144	5.4e-10	0.6117	1.1151	3.0435
OG5_127368	53	223	8e-10	0.6986	1.8068	1.3158
OG5_127114	56	281	1.1e-09	0.7164	2.4919	1.2769
OG5_128312	36	189	1.3e-09	0.5824	0.4757	2.0638
OG5_127772	34	258	1.7e-09	1.9154	0.7601	1.6742
OG5_126641	77	288	2.5e-09	1.0888	1.4038	1.9901
OG5_142653	21	325	3.1e-09	0.8746	7.9688	4.9867
OG5_127233	42	512	3.4e-09	0.6538	0.7948	1.3217
OG5_127616	91	193	3.8e-09	1.2327	1.5927	1.5241
OG5_128006	42	383	4.5e-09	2.5031	2.8987	2.6937
OG5_127102	43	480	5.4e-09	0.8931	1.2413	1.5149
OG5_130769	40	519	1.6e-08	1.2924	1.79	1.6998
OG5_128323	22	345	1.7e-08	1.9154	3.6735	2.6793
OG5_128075	38	321	1.8e-08	11.3627	1.0188	0.96
OG5_126776	50	460	2.1e-08	1.3043	1.0486	1.8179
OG5_127081	38	871	2.2e-08	0.6692	1.3921	0.6615
OG5_127057	68	601	2.8e-08	1.0216	0.7926	1.5104
OG5_127033	60	213	3.4e-08	0.6239	0.6524	5.7822
OG5_126867	52	135	4e-08	1.0383	3.3503	2.8959
OG5_126687	79	167	6.3e-08	0.5476	1.0481	1.4152
OG5_126918	60	110	7e-08	0.5199	2.7163	4.2937
OG5_126820	46	241	8.1e-08	0.9089	1.5059	2.1687
OG5_127029	70	156	9.8e-08	0.5394	0.8579	1.0237
OG5_126760	67	130	9.9e-08	0.7325	1.8504	1.1398
OG5_137033	16	228	1.3e-07	0.2295	0.4345	0.3456
OG5_127822	24	1108	1.7e-07	1.2903	0.4576	1.1723
OG5_127333	49	159	1.9e-07	0.9092	0.5997	3.9777
OG5_126766	71	222	2e-07	1.6105	1.2786	1.8664
OG5_126888	79	360	2.2e-07	1.8233	2.0339	1.4171
OG5_128314	32	572	2.5e-07	0.6207	0.5318	0.8674
OG5_128913	31	352	2.6e-07	0.5075	0.3332	0.582
OG5_126956	20	184	3.8e-07	5.1083	1.2809	2.6556
OG5_126984	52	404	5.2e-07	1.1144	1.4031	1.3932
OG5_127761	29	234	6.9e-07	0.8685	0.1724	1.6658
OG5_127072	59	124	8e-07	0.9964	1.1585	6.6586
OG5_126993	40	208	1.3e-06	0.7835	1.0573	3.002
OG5_126857	53	498	1.6e-06	0.9075	0.4293	1.4849
OG5_126901	76	339	2e-06	1.2947	1.7336	1.1361
OG5_140051	22	332	2.1e-06	3.3125	6.2583	9.2578
OG5_126926	25	761	2.5e-06	0.8881	5.532	1.6338
OG5_126722	60	231	2.9e-06	0.8113	1.2667	1.1909
OG5_126674	39	968	3.1e-06	0.8955	2.0781	0.9296
OG5_127131	73	449	3.2e-06	0.7338	0.6707	0.7137
OG5_127998	26	588	3.3e-06	1.3289	1.1923	2.2766
OG5_127648	23	272	4.3e-06	2	1.1298	1.7307
OG5_127396	90	484	4.4e-06	0.6902	2.6534	1.2868
OG5_126698	49	510	6.5e-06	0.8469	1.4625	0.8225
OG5_126931	63	146	7.5e-06	0.9807	2.2673	2.8068
OG5_127710	70	347	7.6e-06	1.1703	1.8106	1.3389
OG5_126573	91	112	8.8e-06	0.9994	2.9063	2.4702
OG5_129277	22	872	1.1e-05	1.178	0.4519	0.8662
OG5_127182	22	493	1.1e-05	1.08	0.5721	7.7183
OG5_127092	19	245	1.1e-05	0.5037	0.272	1.0424
OG5_126885	88	507	1.2e-05	0.8022	1.5219	1.3471
OG5_135137	85	331	1.3e-05	0.8453	0.8631	0.7647
OG5_126823	29	324	1.7e-05	1.4722	1.6673	1.0481
OG5_127898	31	203	1.9e-05	1.2362	1.3608	2.1669
OG5_127733	23	127	2e-05	1.6266	1.0844	8.5884
OG5_126938	59	252	2.1e-05	0.999	0.894	1.4121
OG5_129031	44	269	2.9e-05	3.3756	0.4021	0.8603
OG5_127046	34	88	2.9e-05	1.3831	2.1998	3.1728
OG5_128029	19	504	3.5e-05	1.3076	1.0712	1.7897
OG5_126569	97	145	3.5e-05	0.7784	0.7791	1.1228
OG5_127438	27	429	3.7e-05	1.525	3.6429	1.5612
OG5_150032	103	386	3.8e-05	0.9402	1.7685	1.33
OG5_127310	139	204	5.2e-05	0.9107	1.2332	1.151
OG5_127729	21	170	6.2e-05	0.6342	1.7105	0.9064
OG5_132774	39	918	6.2e-05	0.8326	1.0676	1.0308
OG5_126907	68	134	6.4e-05	1.0259	1.3512	1.6199
OG5_128030	32	346	6.5e-05	1.3928	0.7347	1.3307
OG5_126845	26	104	7.2e-05	0.5298	1.9058	0.8665
OG5_129287	37	222	7.7e-05	0.7374	1.451	4.4958
OG5_127017	34	260	8.5e-05	0.2754	0.8335	1.8362
OG5_126626	27	574	8.9e-05	1.2368	1.0061	1.2117
OG5_127002	64	274	0.00011	1.709	1.9264	1.615
OG5_128625	21	546	0.00012	3.2766	0.8276	1.191
OG5_130264	36	205	0.00012	0.6892	0.4789	0.641
OG5_132710	47	232	0.00012	3.7407	4.6753	3.0017
OG5_128884	113	209	0.00014	1.6792	1.82	1.6407
OG5_126762	42	297	0.00015	1.004	1.7076	2.7654
OG5_127180	26	233	0.00015	0.4668	0.4702	0.4205
OG5_127410	73	361	0.00018	1.0883	1.1698	2.6447
OG5_127322	35	154	0.00018	0.6133	1.8593	0.9757
OG5_132618	24	217	0.00018	1.8063	0.893	1.5401
OG5_126878	82	143	0.00019	0.7326	0.6991	1
OG5_127327	14	180	0.00023	6.2892	4.1583	0.5676
OG5_128539	57	247	0.00023	1.7106	1.7199	1.2502
OG5_127022	69	178	0.00027	0.7244	0.6871	0.9469
OG5_126890	67	302	0.00027	0.784	1.0835	1.124
OG5_127639	63	328	0.00029	0.7154	1.1242	0.9482
OG5_126649	68	287	0.00031	0.9842	1.2315	1.632
OG5_130261	159	325	0.00036	0.937	1.514	0.9877
OG5_127015	38	263	0.00042	1.0071	1.1264	1.9229
OG5_127609	30	193	0.00042	0.8266	0.3706	1.0966
OG5_126694	26	1164	0.00044	0.8115	0.4468	0.7087
OG5_127884	33	242	0.00051	0.6158	0.694	1.6119
OG5_128056	31	668	0.00051	1.15	0.8883	2.7699
OG5_126792	94	195	0.00061	1.0936	1.245	1.6498
OG5_139040	45	177	0.00065	0.7152	0.9073	1.3465
OG5_129025	43	195	0.00068	0.7631	1.5285	1.7514
OG5_126570	41	126	0.00069	1.5458	1.2655	1.9364
OG5_128089	27	188	0.00072	1.5077	1.24	2.0087
OG5_129211	22	555	0.00079	1.4003	1.6205	2.6037
OG5_130649	19	323	0.00083	1.5522	1.2457	2.6273
OG5_127723	40	220	0.0014	1.6495	2.2312	1.2124
OG5_127176	46	157	0.0016	0.9937	1.7207	0.9233
OG5_127107	44	399	0.0018	0.8694	5.626	1.1158
OG5_126620	28	431	0.0019	1.5025	0.9487	1.1353
OG5_128905	82	847	0.002	0.9589	1.1352	1.0121
OG5_127473	48	199	0.0024	0.9674	0.64	1.1265
OG5_128171	21	142	0.0024	0.4028	0.3782	3.8226
OG5_128352	74	249	0.0025	1.5261	1.3754	1.4253
OG5_129113	57	353	0.0027	0.5385	1.6457	1.3246
OG5_128896	25	335	0.0027	1.2864	0.0854	1.369
OG5_126744	37	636	0.0027	1.0271	2.5468	1.0505
OG5_127524	27	342	0.0029	0.8919	0.7494	0.5771
OG5_129395	89	195	0.003	0.702	0.8617	1.0508
OG5_127692	23	211	0.003	1.4656	1.3593	1.2491
OG5_131172	19	143	0.0034	2.0655	0.8886	0.7445
OG5_126822	65	403	0.0036	1.7026	0.8847	1.4929
OG5_128319	31	267	0.0036	1.1831	0.9319	1.4824
OG5_130566	40	292	0.0037	1.1929	2.0913	1.3119
OG5_141055	187	359	0.0043	0.9096	0.5444	0.91
OG5_126677	30	441	0.0046	1.0724	0.8926	1.4299
OG5_129273	33	350	0.0049	0.537	0.6029	1.1533
OG5_127302	60	500	0.0052	1.1761	1.3407	1.1723
OG5_126923	44	904	0.0056	0.9247	1.0608	0.7333
OG5_126763	22	250	0.0057	0.426	0.9099	1.3008
OG5_127109	21	364	0.0058	1.623	1.6521	1.5099
OG5_126637	18	1196	0.0059	1.2861	0.5566	1.5904
OG5_144697	56	94	0.0059	1.3894	1.5125	0.5903
OG5_127422	35	328	0.006	0.9429	0.9796	2.1701
OG5_126964	64	276	0.0061	1.1521	1.3394	1.7133
OG5_127014	49	219	0.0061	0.7197	0.577	2.1206
OG5_127606	30	410	0.0062	1.7795	1.1163	1.0757
OG5_127580	37	436	0.0063	1.2457	0.5575	1.2196
OG5_127498	81	108	0.0064	1.266	1.4592	1.4909
OG5_126662	33	520	0.0066	1.1548	1.4573	1.6036
OG5_126954	20	409	0.007	0.8248	1.5387	5.9523
OG5_128387	14	351	0.0073	0.5093	0.6675	1.5232
OG5_127008	45	101	0.0082	1.0535	0.6228	0.6226
OG5_127514	59	236	0.0087	1.4222	1.6443	1.6816
OG5_128254	32	486	0.0098	1.2593	0.7292	1.2373
OG5_127080	50	172	0.011	0.939	0.529	1.2035
OG5_130328	30	514	0.011	0.9094	0.6024	0.9169
OG5_129874	82	484	0.012	1.3217	1.6326	1.4944
OG5_127827	50	348	0.013	0.8041	0.783	0.8319
OG5_126676	45	231	0.014	0.7271	0.5325	0.7733
OG5_126660	48	622	0.014	1.0588	1.4212	1.0534
OG5_128316	35	544	0.014	1.1417	1.2522	1.1409
OG5_127127	37	142	0.014	0.7461	1.1888	1.2578
OG5_127474	38	436	0.014	2.7483	1.7015	2.2397
OG5_129030	55	305	0.015	1.1151	1.0952	1.0762
OG5_129336	13	175	0.015	1.8346	2.0183	0.2053
OG5_127559	49	309	0.015	1.0591	1.3234	0.8029
OG5_127491	48	328	0.015	1.3281	1.2439	1.2723
OG5_126927	31	601	0.015	1.0652	1.148	1.3416
OG5_126872	28	127	0.016	0.7008	1.3254	0.8788
OG5_143355	10	377	0.016	2.1479	1.6051	0.9536
OG5_127216	28	362	0.016	1.1324	2.0515	1.157
OG5_129695	12	164	0.017	2.2606	2.2048	0.6061
OG5_129059	18	482	0.017	2.0375	0.8744	1.1681
OG5_128590	51	491	0.017	1.494	1.3324	1.4503
OG5_132173	60	236	0.018	1.0705	0.5326	0.8862
OG5_127262	53	163	0.018	0.8657	0.9155	1.2757
OG5_126874	55	401	0.022	1.3551	1.2891	1.0896
OG5_126788	50	563	0.022	1.0264	0.9545	2.3297
OG5_156889	29	430	0.024	0.8862	1.1241	0.7122
OG5_133371	17	250	0.024	2.038	0.9061	1.7216
OG5_127241	22	1938	0.025	0.7665	2.1624	0.6139
OG5_126742	35	400	0.026	1.2245	1.5977	0.8039
OG5_127736	14	305	0.026	0.9444	1.0535	1.3744
OG5_130766	28	325	0.026	0.7704	1.2912	1.0913
OG5_127077	30	276	0.027	0.7546	1.1199	1.1762
OG5_127987	11	88	0.027	1.5889	0.2911	9.5615
OG5_134712	33	540	0.029	0.6038	1.2816	1.1799
OG5_128437	38	407	0.029	1.3774	4.9017	1.2169
OG5_127771	21	149	0.03	0.3581	0.8991	0.5273
OG5_126714	28	341	0.032	1.2342	3.0256	1.2801
OG5_144243	97	316	0.032	1.1832	0.819	0.8658
OG5_128201	10	347	0.033	0.9877	0.411	2.7229
OG5_135658	18	182	0.034	0.6859	2.0224	0.1197
OG5_126697	26	468	0.034	1.3729	1.1784	0.9531
OG5_130173	9	198	0.035	1.8966	0.3572	0.1038
OG5_128046	7	240	0.035	0.7608	0.3835	6.6325
OG5_150382	28	409	0.037	2.1032	1.4198	0.7018
OG5_128031	132	220	0.039	0.9794	1.8635	1.0566
OG5_129806	17	194	0.039	1.7683	1.3437	1.6045
OG5_127169	20	133	0.039	0.6444	0.5984	0.745
OG5_126971	145	243	0.044	0.89	1.4275	1.0881
OG5_128165	19	186	0.046	1.5624	0.6118	1.0736
OG5_129675	56	334	0.047	0.9161	1.1872	1.1782
OG5_128200	33	448	0.048	0.7929	1.5656	0.7748
OG5_127137	54	137	0.048	0.6015	0.8162	0.9128
OG5_128173	27	416	0.049	1.2388	1.3581	1.1433
OG5_128367	13	128	0.052	0.8006	0.516	0.848
OG5_127646	60	440	0.052	0.9531	1.5524	0.9391
OG5_127249	28	260	0.057	0.7132	0	1.1517
OG5_130628	20	579	0.06	1.2842	0	0.8321
OG5_127134	37	137	0.06	0.7813	0.3473	0.5456
OG5_128611	24	199	0.062	0.941	1.5561	1.4935
OG5_126830	68	389	0.067	1.2098	1.3444	1.0325
OG5_132819	76	466	0.07	1.0258	0.8695	1.6439
OG5_127220	33	343	0.071	1.0008	1.1278	1.1888
OG5_127499	13	197	0.075	0.8348	0.6418	3.1492
OG5_129187	60	317	0.078	1.3931	1.1621	1.2446
OG5_127064	52	205	0.079	0.9755	1.9303	1.4852
OG5_127106	42	306	0.081	0.9451	1.1615	0.7507
OG5_128019	31	189	0.084	1.1793	1.9888	1.6596
OG5_127250	27	430	0.086	0.9614	0.9086	1.3746
OG5_127916	46	144	0.086	1.2534	0.8853	1.2875
OG5_126659	53	187	0.088	1.2356	0.7811	0.8259
OG5_128960	34	181	0.089	1.2744	0.9543	1.0082
OG5_127516	47	334	0.089	0.9252	1.4514	0.9864
OG5_127416	36	384	0.089	1.1216	2.2232	1.2642
OG5_131734	137	435	0.091	1.1155	1.0578	1.4359
OG5_128805	36	210	0.093	0.6885	1.0901	1.0407
OG5_127574	45	208	0.094	0.8358	1.0611	1.2652
OG5_128969	12	134	0.095	2.2469	1.4941	11.9326
OG5_127280	42	456	0.097	0.9017	0.8751	0.9318
OG5_127075	68	218	0.099	1.1854	0.8015	1.1636
OG5_128119	4	601	0.1	None	0	0
OG5_127179	17	281	0.1	1.8352	0.8801	1.1222
OG5_132867	14	317	0.1	0.1912	0.657	0.9351
OG5_128230	19	167	0.11	1.3082	1.2762	1.2641
OG5_127261	44	153	0.11	0.7565	0.7892	0.8879
OG5_127403	20	257	0.11	2.0437	1.0008	1.181
OG5_126651	25	298	0.11	1.0553	2.6966	1.0006
OG5_129841	66	251	0.11	1.0516	1.0213	1.5875
OG5_146777	34	480	0.11	1.0405	0.8143	1.2546
OG5_126953	69	284	0.12	1.0178	0.8776	1.0659
OG5_126853	20	355	0.12	0.9707	3.9872	1.1742
OG5_135545	15	116	0.12	2.0538	0.9239	2.1739
OG5_126826	102	270	0.13	1.2599	1.3217	1.0474
OG5_135299	9	151	0.13	0.6477	3.1657	1.9383
OG5_127225	29	527	0.13	1.338	1.3878	1.3208
OG5_130898	27	532	0.14	0.8348	1.1627	0.7777
OG5_126809	38	314	0.14	1.1535	1.4167	1.0953
OG5_127025	39	132	0.14	0.9596	1.5843	5.8482
OG5_129299	42	439	0.14	1.1865	1.1304	1.1699
OG5_129285	8	225	0.14	0.5453	0.6124	6.8942
OG5_127452	50	179	0.15	1.2588	1.3884	1.2624
OG5_126893	35	276	0.15	0.8275	0.7166	0.8716
OG5_127094	27	517	0.15	1	0.7041	0.9667
OG5_126679	28	490	0.15	1.2429	1.175	1.1547
OG5_127457	17	152	0.15	6.5496	0.9878	1.2516
OG5_126949	33	382	0.15	1.0633	0.5656	1.0875
OG5_135236	75	302	0.16	1.0548	1.1307	1.411
OG5_131934	57	286	0.16	1.1253	1.1557	0.9729
OG5_156261	36	246	0.16	None	1.1122	0.834
OG5_149820	16	153	0.16	0.7135	1.2276	1.1422
OG5_126922	55	175	0.17	0.9571	0.8404	0.9191
OG5_126883	59	376	0.17	0.9617	13.1657	1.0685
OG5_127448	17	89	0.17	4.0702	1	6.7629
OG5_135252	19	238	0.18	0.9475	2.0873	0.9774
OG5_128156	25	155	0.18	1.4737	0.8195	1.2592
OG5_127168	69	244	0.19	1.1112	1.203	1.1164
OG5_126754	35	310	0.19	1.6638	0.9543	1.044
OG5_128435	35	563	0.19	1.0543	1.053	0.9278
OG5_129069	13	188	0.2	0.8125	0.6977	0.6971
OG5_127528	24	406	0.2	0.8677	0.8457	0.6526
OG5_126769	21	108	0.2	2.6034	2.5762	1.5616
OG5_128610	24	443	0.2	0.8757	2.1096	1.1102
OG5_126601	84	710	0.2	1.1305	0.8813	1.0006
OG5_135892	42	290	0.21	1.1895	0.905	1.0527
OG5_128339	24	283	0.21	1.248	1.3703	1.215
OG5_126665	18	281	0.22	1.4317	0.9288	1.3215
OG5_141436	140	332	0.22	0.9671	0.8985	0.9255
OG5_126852	66	273	0.22	0.9695	1.3047	1.143
OG5_136029	15	405	0.23	1.2362	1.9113	1.5506
OG5_127365	31	137	0.24	2.9182	0.987	1.3097
OG5_127481	24	177	0.24	0.8687	0.7156	1.4217
OG5_126712	101	341	0.24	1.0274	0.9402	1.0833
OG5_132792	28	182	0.24	1.6432	1.669	1.3405
OG5_127830	24	291	0.25	1.0096	1.031	1.3529
OG5_139180	59	624	0.25	1.698	1.3214	1.6773
OG5_131250	24	322	0.25	1.2269	1.0035	0.8701
OG5_128533	28	420	0.26	1.0935	1.3768	1.1569
OG5_158682	19	250	0.26	1.0233	1.1802	1.2395
OG5_129891	61	229	0.26	0.8726	1.1307	0.9008
OG5_126861	96	419	0.26	1.1058	1.7895	1.0807
OG5_127828	24	450	0.27	0.914	1.1359	1.0936
OG5_137810	14	331	0.27	0.9375	0.6159	1.0932
OG5_126981	19	495	0.27	1.8172	29.1757	1.1658
OG5_130491	22	160	0.27	1.1249	1.5049	1.0512
OG5_127020	26	140	0.28	0.8134	1.484	1.4109
OG5_127026	94	294	0.29	0.9087	0.9497	1.0332
OG5_127869	23	205	0.29	1.1343	0.8832	1.0159
OG5_129098	36	410	0.29	0.8601	0.2731	1.1667
OG5_128525	27	568	0.29	0.9192	1.4863	1.2162
OG5_127681	41	422	0.29	1.1343	2.2778	1.7388
OG5_130267	26	545	0.3	1.1216	0.7824	1.168
OG5_126916	36	205	0.3	0.8697	1.5173	0.9774
OG5_128930	24	692	0.31	0.9608	1.3389	1.0349
OG5_169317	15	356	0.31	1.6261	1.3593	1.694
OG5_127431	51	323	0.31	0.9209	17.9109	1.0772
OG5_127143	38	356	0.32	1.003	1.1467	0.8841
OG5_127783	25	597	0.33	1.2281	2.4089	0.908
OG5_126877	127	178	0.33	1.0777	1.2569	1.0429
OG5_126912	18	206	0.33	1.0631	2.0798	1.025
OG5_127362	32	333	0.34	1.1144	1.2702	1.136
OG5_126737	60	431	0.34	1.1849	0.9998	1.0237
OG5_131501	29	227	0.34	1.044	1.3798	0.7405
OG5_127166	57	117	0.35	0.6136	0.5103	1.429
OG5_132833	29	206	0.36	1.2565	1.2669	1.0219
OG5_126729	69	428	0.36	1.0845	0.9518	1.0984
OG5_128948	7	342	0.37	1.6038	1.0279	1.9544
OG5_133986	18	201	0.37	0.8999	1.0083	1.5895
OG5_126705	48	754	0.38	1.0779	1.2378	1.1862
OG5_127269	10	198	0.39	1.4209	4.0477	50
OG5_126593	69	246	0.39	1.1538	1.1882	1.1428
OG5_127304	36	311	0.39	1.1058	1.9497	0.8458
OG5_127254	10	265	0.39	0.8956	2.7033	1.1639
OG5_127063	36	213	0.4	0.9732	0.8757	0.8667
OG5_126734	52	440	0.4	1.0666	0.9793	1.0213
OG5_126959	26	415	0.41	1.4046	1.4905	1.0403
OG5_129108	20	205	0.42	1.0972	3.1258	0.6687
OG5_127800	155	386	0.42	1.0804	0.9776	0.9939
OG5_131688	34	176	0.43	0.9588	1.1077	1.0372
OG5_126870	15	427	0.43	0.7816	0.7007	0.4029
OG5_127412	19	424	0.43	1.0134	0.8145	0.9847
OG5_127040	11	264	0.44	2.9733	1.138	1.645
OG5_127680	16	159	0.44	1.1629	1.2383	0.9452
OG5_127019	17	162	0.45	1.3521	4.3943	1.0607
OG5_129380	26	197	0.45	1.362	0.8841	1.2579
OG5_136059	18	389	0.45	1.4624	2.0779	1.4221
OG5_127640	32	564	0.46	1.3755	0.7932	1.3003
OG5_128351	25	258	0.47	0.8927	0.9386	0.723
OG5_126891	45	424	0.47	0.9137	1.4287	1.0843
OG5_128416	25	255	0.48	0.8986	0.807	1.078
OG5_139237	82	480	0.48	1.1083	0.1113	1.087
OG5_126700	28	410	0.49	0.844	1.1057	1.0632
OG5_127150	8	232	0.49	1.5441	0.5145	1.3096
OG5_133548	57	221	0.5	1.1872	0.7665	1.1425
OG5_127430	97	185	0.5	0.7791	0.9528	0.8878
OG5_130704	39	251	0.51	1.2461	1.082	1.2031
OG5_127714	16	162	0.52	0.8167	2.0077	1.1214
OG5_128562	30	268	0.53	0.7727	1.1477	1.0731
OG5_126812	98	308	0.53	1.0613	0.8923	1.147
OG5_130091	55	211	0.53	0.9921	1.0879	0.9618
OG5_130521	188	345	0.53	1.5555	1.3951	1.5477
OG5_127447	19	463	0.53	1.2866	1.0733	1.2781
OG5_127331	48	241	0.53	1.4027	1.3639	1.2467
OG5_127745	25	114	0.53	0.8669	1.0472	1.203
OG5_131209	31	2380	0.54	1.1217	0.9572	0.9392
OG5_129442	83	367	0.54	1.0147	1.0626	0.9343
OG5_127149	25	648	0.55	0.8193	0.3359	0.9166
OG5_126847	12	196	0.56	1.0909	1.6156	1.1869
OG5_127599	102	861	0.56	0.9241	1.4707	1.0128
OG5_134361	15	351	0.56	1.1006	1.9492	0.819
OG5_127488	38	254	0.57	0.9393	0.8552	0.9421
OG5_128491	18	393	0.58	0.8748	0.9319	1.0058
OG5_127943	35	311	0.58	1.1508	1.8373	1.1734
OG5_126796	20	411	0.61	1.2509	1.0344	1.0767
OG5_136044	120	454	0.61	0.8753	0.9395	0.9371
OG5_148059	21	116	0.61	1.556	1.0426	2.7601
OG5_126896	55	138	0.62	1.0234	0.7869	0.8566
OG5_127507	9	205	0.63	1.729	0.7844	3.608
OG5_131485	54	502	0.65	1.0398	1.0933	1.04
OG5_127012	36	171	0.66	1.0734	0.9682	1.1154
OG5_126991	43	745	0.66	1.0341	1.0079	1.0992
OG5_132184	68	342	0.67	1.0126	1.1539	1.1101
OG5_130346	49	116	0.68	0.7312	0.7439	0.6988
OG5_126951	53	226	0.68	1.0608	1.6154	2.4515
OG5_130212	16	206	0.69	0.8102	0.8621	0.8594
OG5_127814	24	157	0.69	0.9287	1.3009	1.2168
OG5_133232	5	393	0.7	0.6432	0.978	1.4308
OG5_126618	11	301	0.7	1.4988	1.017	0.519
OG5_127221	69	193	0.7	0.864	0.7203	0.9471
OG5_128442	20	258	0.71	1.1625	0.8034	1.0202
OG5_126980	22	571	0.71	0.9533	0.4908	1.8521
OG5_128826	36	221	0.71	0.8096	0.4945	0.954
OG5_127584	40	205	0.72	1.0651	1.1376	0.8976
OG5_127195	16	273	0.72	1.5356	1.0396	1.3544
OG5_127011	23	466	0.73	0.8123	1.0753	1.0566
OG5_131143	33	192	0.73	0.7859	1.1	1.6473
OG5_127569	29	380	0.73	1.0461	0.6949	0.9887
OG5_126987	23	281	0.74	1.337	1.4944	0.8135
OG5_128423	44	532	0.74	1.0244	1.3082	1.0892
OG5_128859	7	350	0.74	1.1981	1.3626	1.0293
OG5_127024	27	289	0.75	1.2061	1.2616	1.0133
OG5_128256	31	227	0.76	1.1282	1.381	1.0305
OG5_127904	17	140	0.76	1.1413	0.8867	0.8879
OG5_132389	19	392	0.76	0.6813	3.9937	1.0049
OG5_126948	147	424	0.77	0.8988	1	0.8839
OG5_127392	20	269	0.77	0.8132	0.7201	0.9253
OG5_128183	115	227	0.77	1.2699	1.9484	1.6396
OG5_127016	76	156	0.77	0.9274	0.8793	0.9436
OG5_126685	50	551	0.78	1.0111	1.7486	0.9731
OG5_129894	44	180	0.78	1.0213	0.9187	0.9278
OG5_126624	38	439	0.78	1.1361	0.8167	1.1194
OG5_133704	13	519	0.79	0.849	1.0026	0.8224
OG5_127030	55	172	0.79	1.1618	1.5594	1.0999
OG5_127679	27	206	0.79	1.1004	1.0993	0.9324
OG5_126955	39	320	0.8	0.9625	1.5601	1.0996
OG5_127170	9	408	0.81	0.7989	0.3418	0.7549
OG5_128368	22	211	0.81	0.9906	0.7955	0.902
OG5_127048	41	977	0.82	1.0588	1.5314	1.0078
OG5_126965	71	152	0.82	1.1654	1.0146	1.1352
OG5_132812	50	522	0.82	0.9897	1.2607	1.0736
OG5_127141	60	423	0.84	0.9879	1.0361	0.9079
OG5_128371	10	108	0.85	1.0952	0.5059	0.7989
OG5_126645	68	1029	0.85	1.0112	0.9498	1.0547
OG5_127469	49	110	0.86	1	0.7257	0.9689
OG5_126995	20	203	0.86	1.018	1.5308	1.1949
OG5_127669	16	226	0.86	1.0881	0.9157	1.089
OG5_127321	134	238	0.87	1.0369	0.8813	1.0359
OG5_127068	32	303	0.88	1.0267	1.0576	0.9649
OG5_127211	18	284	0.89	0.9956	0.9017	1.0454
OG5_126711	31	228	0.89	1.1977	0.4676	1.1141
OG5_127432	24	216	0.89	0.9738	0.8555	0.9258
OG5_128876	11	448	0.9	1.3808	0.8813	1.1269
OG5_126741	119	323	0.9	0.9734	1.2138	0.9362
OG5_128027	12	361	0.9	1.3059	1.7466	1.3599
OG5_126794	22	127	0.91	1.1794	0.9122	0.9646
OG5_127790	7	925	0.92	0.6716	0.9693	0.9794
OG5_128827	24	206	0.92	None	0.79	0.9481
OG5_126721	31	342	0.93	1.1726	0.9733	1.0663
OG5_129304	22	537	0.93	0.9602	1	1
OG5_126648	73	336	0.93	1.1042	43.3483	1.0787
OG5_126756	20	482	0.94	1.2388	1.5627	1.4198
OG5_126727	19	252	0.94	1.0577	1.1318	0.9795
OG5_129466	33	195	0.94	0.8288	0.8529	0.9815
OG5_127295	23	160	0.95	1.0508	0.833	1.0095
OG5_127125	19	272	0.95	1.016	0.8419	0.9938
OG5_126833	31	612	0.95	1.0379	1.3215	1.012
OG5_126841	97	325	0.95	0.9489	1.106	1.1323
OG5_126632	37	440	0.95	1.22	1.4505	0.8453
OG5_127508	31	413	0.96	0.9882	1.0986	0.9485
OG5_126692	21	705	0.96	0.996	1	0.8782
OG5_149938	12	157	0.96	48.5588	0.6782	6.5957
OG5_126750	26	438	0.96	0.8468	1.0574	0.9941
OG5_128202	71	333	0.96	1.0374	1.1835	1.0144
OG5_127099	60	483	0.96	1.0428	0.9936	1.0217
OG5_127883	20	131	0.96	0.3892	0.9989	0.9841
OG5_127256	71	203	0.97	0.8495	1.8889	1.5197
OG5_129548	48	264	0.97	0.9217	0.8467	0.8473
OG5_127206	55	197	0.97	1.0027	0.9355	1.0275
OG5_130891	24	337	0.97	0.716	1.0212	0.8747
OG5_127172	54	291	0.98	0.9726	0.8748	1.0077
OG5_127339	20	195	0.98	0.9935	1.2181	1.0131
OG5_139549	41	349	0.98	1.0221	0.8076	0.884
OG5_129468	18	249	0.99	None	0.1791	1.0082
OG5_128122	27	118	0.99	2.1173	2.6654	1.7584
OG5_130166	16	230	0.99	0.8528	0.1795	1.0201
OG5_126613	7	112	0.99	0.5693	4.1833	0.3063
OG5_126846	65	220	0.99	1.0391	1.0331	0.9549
OG5_130251	20	212	0.99	0.993	1.164	1.0839
OG5_126609	17	456	0.99	0.6899	1.6	1.0674
OG5_127927	21	422	1	0.9717	0.9782	0.8556
OG5_126724	126	203	1	1.0289	3.5792	1.0298
OG5_127391	31	152	1	1.1914	1.6564	1.1326
OG5_128872	12	259	1	1.0822	1.3433	1.011
OG5_128926	17	284	1	0.9982	0.4026	0.9436
OG5_141501	43	432	1	1.0282	1.3264	0.8877
OG5_127191	35	279	1	0.8334	0.8379	0.8657
OG5_127594	19	116	1	0.6465	0.9665	1.3087
OG5_127071	64	391	1	0.9794	12.4342	0.9961
OG5_127620	25	396	1	1	0.9803	1
