# Supplementary material for: Single-Cell Transcriptomics Reveal a Correlation between Genome Architecture and Gene Family Evolution in Ciliates
Source: mBio. 2019 Dec 24;10(6):e02524-19. doi: 10.1128/mBio.02524-19 (PMC6935857; doi:10.1128/mBio.02524-19)
Supplement: TABLE S2 [file mBio.02524-19-st002.xlsx]

## Sheet: Table S2
Table S2. rRNA report of each transcriptome for taxonomy identification. Related to Taxonomy assignment in M&M.
Classification	Species	rRNA sequence ID (see supplementary file for sequences)	Matched GenBank accession #
Armophorea	Brachonella spiralis	LKH056_33081_Len312_114027	KX776449
Armophorea	Metopus sp.	LKH080_455_Len2719_8250	KF607087
Colpodea	Bursaria truncatella	LKH054_17165_Len648_4063	U82204
Colpodea	Bursaria truncatella	LKH103_3146_Len1420_32629	EU039889
Heterotrichea	Anigsteinia sp.	LKH062_3495_Len824_316	KR815914
Heterotrichea	Blepharisma americanum	LKH052_7138_Len382_43085	KJ651813
Heterotrichea	Blepharisma americanum	LKH084_3030_Len575_10797	M97909
Heterotrichea	Climacostomum sp.	LKH120_14484_Len574_9209	KJ651814
Heterotrichea	Climacostomum virens	LKH129_12143_Len674_15293	LN870010
Heterotrichea	Spirostomum ambiguum	LKH069_19182_Len605_11266	FJ998027
Heterotrichea	Spirostomum minus	LKH066_19073_Len265_16512	KJ651821
Heterotrichea	Stentor roeselii	LKH055_39205_Len380_104728	KJ651826
Karyorelictea	Cryptopharynx sp.	* no rRNA sequence available for the whole family
Karyorelictea	Geleia acuta	LKH156_53_Len2781_1332	AY187926
Karyorelictea	Geleia sinica	LKH073_5807_Len548_123	JF437558
Karyorelictea	Geleia sinica	LKH092_4128_Len894_1996	JF437558
Karyorelictea	Geleia sp.	LKH167_150_Len1593_694	AY187926
Karyorelictea	Kentrophoros sp.	LKH059_3027_Len921_2793	LT621909
Karyorelictea	Loxodes sp.	LKH121_19469_Len578_263857	KJ524909
Karyorelictea	Loxodes sp.	LKH184_79_Len2765_7006	AM946031
Karyorelictea	Loxodes sp.	LKH200_139679_Len218_133728	KJ651829
Karyorelictea	Loxodes striatus	LKH070_4093_Len1158_50934	KM222107
Karyorelictea	Loxodes striatus	LKH158_34_Len3377_13225	KM222107
Karyorelictea	Remanella sp.	LKH081_2435_Len1387_96	JX015374
Karyorelictea	Trachelocerca sp.	LKH078_1278_Len903_58793	GQ167153
Karyorelictea	Trachelocerca sp.	LKH095_2295_Len1094_1249	KJ768667
Litostomatea	Didinium nasutum	LKH050_16503_Len549_25761	U57771
Litostomatea	Didinium nasutum	LKH083_9296_Len990_18373	U57771
Litostomatea	Dileptus mucronatus	LKH093_358_Len4307_5692	AF029764
Litostomatea	Dileptus mucronatus	LKH108_9053_Len1309_15482	MF288144
Litostomatea	Litonotus sp.	LKH060_1352_Len1676_11364	L26448
Litostomatea	Spathidium sp.	LKH091_235_Len1064_1344	LN869967
Nassophorea	Zosterodasys sp.	LKH144_2459_Len876_7916	FJ008926
Nassophorea	Zosterodasys sp.	LKH171_14417_Len274_7322	FJ008926
Oligohymenophorea	Frontonia sp.	LKH088_349_Len1987_2642	LN870026
Oligohymenophorea	Lembadion sp.	LKH125_2899_Len1919_18876	AF255358
Oligohymenophorea	Vorticella sp.	LKH099_7855_Len781_12511	KU363248
Phyllopharyngea	Chilodonella uncinata	LKH053_4243_Len2312_9709	KY476314
Phyllopharyngea	Chilodonella uncinata	LKH096_2_Len4690_16032	KY476314
Plagiopylea	Parasonderia sp.	LKH149_526_Len1473_248	JN857941
Plagiopylea	Sonderia sp.	LKH061_13_Len2383_1159	JN857941
Prostomatea	Nolandia orientalis	LKH058_5495_Len600_24652	KM222103
Prostomatea	Prorodon ovum	LKH175_247_Len966_3371	X71140
