# Supplementary material for: Single-Cell Transcriptomics Reveal a Correlation between Genome Architecture and Gene Family Evolution in Ciliates
Source: mBio. 2019 Dec 24;10(6):e02524-19. doi: 10.1128/mBio.02524-19 (PMC6935857; doi:10.1128/mBio.02524-19)
Supplement: TABLE S7 [file mBio.02524-19-st007.xlsx]

## Sheet: Table S7
Table S7. Number of transcripts in each studied species in the selected 509 gene families. Related to Transcript diversity analyses in M&M. EF, extensive fragmenters; NEF, non-extensive fragmenters. * represents the individual cells that are combined for the analyses, respectively.
EF	Brachonella spiralis	* Chilodonella uncinata	Euplotes crassus	Euplotes harpa	Favella ehrenbergii	Favella taraikaensis	Metopus sp.	Pseudokeronopsis sp.	Strombidinopsis acuminata	Strombidium inclinatum	Strombidium rassoulzadegani	Strombidinopsis sp.	sum	max	presence	average	SD		NEF	* Dileptus mucronatus	* Didinium nasutum	Litonotus sp.	* Bursaria truncatella	Frontonia sp.	Lembadion sp.	Vorticella sp.	Mesodinium pulex	Nolandia orientalis	Protocruzia adherens	Parasonderia sp.	Sonderia sp.	Prorodon ovum	Spathidium sp.	* Zosterodasys sp.	sum	max	presence	average	SD		Heterotrichea	Anigsteinia sp.	* Blepharisma americanum	Blepharisma japonicum	* Climacostomum sp.	Condylostoma magnum	Spirostomum ambiguum	Stentor roeselii	Spirostomum minus
OG5_126780	17	1	5	5	3	2	8	4	5	3	4	3	60	17	12	5	4.18		OG5_126780	26	15	3	7	4	10	2	0	0	4	0	0	0	0	5	76	26	9	5.07	7.25		OG5_126780	0	4	18	20	2	43	15	3
OG5_138807	7	2	2	2	0	0	6	2	3	4	3	2	33	7	10	2.75	2.09		OG5_138807	6	7	6	3	3	3	7	4	0	1	0	0	3	8	5	56	8	12	3.73	2.71		OG5_138807	17	14	7	15	7	9	13	9
OG5_126635	18	0	12	6	5	5	11	5	2	1	3	2	70	18	11	5.83	5.31		OG5_126635	10	8	9	15	0	6	0	1	0	11	0	0	0	0	3	63	15	8	4.2	5.16		OG5_126635	0	3	20	22	1	30	9	9
OG5_126706	12	1	9	10	4	4	14	4	4	3	3	0	68	14	11	5.67	4.46		OG5_126706	11	14	12	5	1	3	2	1	1	1	0	0	2	2	3	58	14	13	3.87	4.6		OG5_126706	6	11	12	7	1	6	5	3
OG5_130521	12	0	3	2	3	2	5	4	3	3	2	1	40	12	11	3.33	3.03		OG5_130521	10	7	5	7	0	3	0	2	0	5	0	0	0	0	1	40	10	8	2.67	3.33		OG5_130521	1	0	18	22	0	50	3	9
OG5_141055	18	1	7	8	1	2	8	4	4	6	4	1	64	18	12	5.33	4.77		OG5_141055	13	10	6	25	2	7	0	0	0	2	1	0	1	0	4	71	25	10	4.73	6.91		OG5_141055	2	2	6	12	0	20	6	1
OG5_130261	22	0	4	3	0	0	13	0	1	1	3	1	48	22	8	4	6.73		OG5_130261	2	3	3	14	3	6	0	0	0	4	1	1	0	0	4	41	14	10	2.73	3.63		OG5_130261	3	2	14	6	0	24	6	6
OG5_127800	26	2	5	10	0	1	21	7	2	0	0	0	74	26	8	6.17	8.76		OG5_127800	10	8	8	2	1	0	2	2	0	0	0	1	1	1	1	37	10	11	2.47	3.31		OG5_127800	3	4	7	3	0	8	5	6
OG5_126948	30	0	1	1	4	4	5	2	5	5	5	2	64	30	11	5.33	7.98		OG5_126948	9	6	1	13	2	4	0	1	1	4	0	0	0	0	2	43	13	10	2.87	3.83		OG5_126948	1	2	5	8	0	6	12	3
OG5_126971	12	1	4	1	2	2	5	3	3	2	0	0	35	12	10	2.92	3.23		OG5_126971	12	10	6	8	1	4	1	0	0	1	0	0	0	0	2	45	12	9	3	4.07		OG5_126971	2	3	8	15	1	16	9	5
OG5_141436	7	0	8	3	2	3	4	5	0	2	2	2	38	8	10	3.17	2.48		OG5_141436	12	6	3	11	1	10	0	0	0	4	0	0	0	0	2	49	12	8	3.27	4.4		OG5_141436	1	0	17	8	2	21	1	1
OG5_136182	7	0	6	3	1	0	4	1	0	0	1	2	25	7	8	2.08	2.43		OG5_136182	22	7	1	7	0	2	0	0	0	2	0	0	0	0	0	41	22	6	2.73	5.85		OG5_136182	0	1	9	23	0	24	14	1
OG5_131734	5	0	5	6	2	1	4	2	3	2	4	1	35	6	11	2.92	1.88		OG5_131734	16	5	3	5	0	2	0	1	0	9	0	0	0	0	0	41	16	7	2.73	4.54		OG5_131734	1	2	17	15	0	22	2	0
OG5_127310	12	0	2	1	2	1	5	1	1	1	2	0	28	12	10	2.33	3.31		OG5_127310	13	6	8	9	0	1	4	1	0	2	0	0	0	0	3	47	13	9	3.13	4.09		OG5_127310	2	4	6	11	1	15	5	4
OG5_128147	6	0	4	4	3	2	2	3	5	3	7	2	41	7	11	3.42	1.93		OG5_128147	5	3	1	9	4	7	1	1	0	3	0	0	0	0	1	35	9	10	2.33	2.82		OG5_128147	1	2	8	4	6	16	7	4
OG5_127321	10	0	6	4	2	2	2	2	2	0	0	0	30	10	8	2.5	2.97		OG5_127321	15	9	2	16	1	1	3	1	0	3	0	0	0	0	1	52	16	10	3.47	5.4		OG5_127321	3	5	10	11	1	9	1	4
OG5_128031	21	1	4	2	0	1	5	2	2	2	1	0	41	21	10	3.42	5.73		OG5_128031	13	4	5	13	0	2	2	1	0	3	0	0	0	0	3	46	13	9	3.07	4.35		OG5_128031	0	3	4	9	0	11	3	3
OG5_126877	13	0	6	7	4	5	7	1	6	0	1	3	53	13	10	4.42	3.78		OG5_126877	4	3	5	6	1	1	1	1	0	1	0	1	1	1	3	29	6	13	1.93	1.83		OG5_126877	4	2	0	8	0	5	2	7
OG5_126724	28	1	0	2	1	1	10	1	1	2	2	1	50	28	11	4.17	7.94		OG5_126724	13	5	2	7	0	1	1	0	0	2	1	0	0	0	0	32	13	8	2.13	3.64		OG5_126724	0	4	7	7	1	17	3	4
OG5_126950	1	1	6	5	1	2	3	0	8	4	3	2	36	8	11	3	2.37		OG5_126950	9	6	4	6	3	1	0	1	0	5	1	1	0	0	1	38	9	11	2.53	2.83		OG5_126950	0	2	7	12	0	9	1	3
OG5_126605	11	3	0	0	3	8	3	4	5	1	3	4	45	11	10	3.75	3.17		OG5_126605	6	1	4	6	3	3	4	2	0	7	0	1	0	1	0	38	7	11	2.53	2.42		OG5_126605	2	4	6	4	1	3	1	1
OG5_136044	12	0	1	4	1	1	3	1	2	0	2	0	27	12	9	2.25	3.31		OG5_136044	14	5	6	3	1	2	0	0	0	4	0	0	0	0	1	36	14	8	2.4	3.79		OG5_136044	3	4	7	15	0	22	1	3
OG5_126741	10	0	3	4	2	4	3	4	2	0	3	1	36	10	10	3	2.63		OG5_126741	11	5	5	4	0	1	0	0	0	2	0	0	0	0	1	29	11	7	1.93	3.13		OG5_126741	6	5	10	8	0	10	1	5
OG5_128183	21	0	2	3	3	3	5	2	1	2	3	2	47	21	11	3.92	5.52		OG5_128183	0	5	4	8	1	2	2	0	0	4	0	0	0	0	2	28	8	8	1.87	2.42		OG5_128183	0	5	9	6	0	8	9	2
OG5_128884	4	1	2	3	4	5	3	1	8	2	2	2	37	8	12	3.08	1.98		OG5_128884	5	5	3	3	1	3	2	3	0	4	0	0	2	0	2	33	5	11	2.2	1.74		OG5_128884	5	2	4	0	1	4	2	7
OG5_150032	1	0	6	9	4	3	6	1	5	7	12	3	57	12	11	4.75	3.52		OG5_150032	3	1	2	2	0	0	0	0	0	8	0	0	0	0	1	17	8	6	1.13	2.13		OG5_150032	0	4	7	1	1	9	2	4
OG5_127599	2	0	0	2	1	0	0	0	0	0	1	0	6	2	4	0.5	0.8		OG5_127599	7	3	3	10	1	3	0	1	0	4	0	0	0	0	0	32	10	8	2.13	3		OG5_127599	0	2	15	12	0	28	3	2
OG5_126826	4	0	1	0	3	1	6	6	2	2	4	5	34	6	10	2.83	2.17		OG5_126826	11	5	4	4	1	0	1	0	0	6	0	0	0	0	0	32	11	7	2.13	3.25		OG5_126826	0	0	6	11	0	5	1	1
OG5_126712	3	0	8	4	2	1	1	3	4	3	1	1	31	8	11	2.58	2.15		OG5_126712	9	10	3	6	1	2	0	1	0	3	0	0	0	0	4	39	10	9	2.6	3.33		OG5_126712	2	1	3	11	0	4	1	2
OG5_126812	13	1	7	3	1	0	3	2	0	1	0	0	31	13	8	2.58	3.85		OG5_126812	14	1	2	8	0	0	0	0	0	9	0	0	0	0	2	36	14	6	2.4	4.34		OG5_126812	0	2	5	11	0	7	5	0
OG5_126841	1	1	4	5	1	7	1	1	5	2	2	3	33	7	12	2.75	2.05		OG5_126841	3	3	1	8	1	0	5	2	0	4	0	1	2	1	0	31	8	11	2.07	2.25		OG5_126841	0	2	7	3	0	4	2	1
OG5_126861	10	0	7	5	6	6	5	3	6	4	8	2	62	10	11	5.17	2.69		OG5_126861	7	3	3	3	0	0	0	0	0	4	0	0	0	0	1	21	7	6	1.4	2.13		OG5_126861	0	1	3	2	0	5	0	1
OG5_126569	3	2	2	2	2	3	9	1	2	0	1	1	28	9	11	2.33	2.27		OG5_126569	6	5	2	6	1	4	6	0	0	1	0	0	0	0	3	34	6	9	2.27	2.49		OG5_126569	1	3	8	5	0	4	1	2
OG5_127026	3	0	3	2	1	1	11	5	1	3	0	2	32	11	10	2.67	2.99		OG5_127026	13	2	2	8	1	3	0	1	0	3	0	0	0	0	1	34	13	9	2.27	3.63		OG5_127026	0	2	2	7	1	5	5	1
OG5_144243	3	0	2	2	2	1	2	4	3	3	3	2	27	4	11	2.25	1.06		OG5_144243	3	1	3	6	1	10	3	0	0	0	0	0	0	0	1	28	10	8	1.87	2.85		OG5_144243	0	1	5	3	0	13	5	1
OG5_126792	4	2	4	6	5	4	3	1	8	2	0	2	41	8	11	3.42	2.23		OG5_126792	3	2	7	2	1	2	0	1	0	1	0	0	1	1	0	21	7	10	1.4	1.8		OG5_126792	3	3	3	1	0	4	3	0
OG5_126573	0	3	2	2	3	1	4	1	5	2	3	1	27	5	11	2.25	1.42		OG5_126573	5	4	1	2	2	8	2	2	0	0	0	0	2	2	0	30	8	10	2	2.24		OG5_126573	3	3	1	5	1	2	2	3
OG5_126803	2	1	3	0	4	6	5	1	5	1	2	4	34	6	11	2.83	1.95		OG5_126803	0	2	3	2	1	2	2	1	1	1	0	0	2	0	0	17	3	10	1.13	0.99		OG5_126803	3	4	3	2	1	1	3	1
OG5_127430	4	2	2	1	2	2	3	3	4	3	2	2	30	4	12	2.5	0.9		OG5_127430	5	5	3	1	0	0	0	0	0	3	0	0	0	1	0	18	5	6	1.2	1.86		OG5_127430	5	4	6	4	1	6	1	2
OG5_127396	5	1	4	1	1	1	0	2	2	1	1	2	21	5	11	1.75	1.42		OG5_127396	9	4	4	4	0	3	0	0	0	2	0	0	0	0	0	26	9	6	1.73	2.63		OG5_127396	1	1	9	7	2	8	5	2
OG5_127616	16	1	4	2	1	2	9	2	4	1	3	0	45	16	11	3.75	4.52		OG5_127616	2	1	3	6	0	0	1	0	0	1	0	0	0	1	1	16	6	8	1.07	1.62		OG5_127616	2	5	4	7	0	2	2	2
OG5_126885	1	1	2	2	3	4	0	0	1	0	3	1	18	4	9	1.5	1.31		OG5_126885	11	5	3	7	1	1	0	0	0	7	0	0	0	0	1	36	11	8	2.4	3.48		OG5_126885	1	3	11	4	0	7	0	2
OG5_129395	3	1	1	1	1	3	1	0	1	1	2	1	16	3	11	1.33	0.89		OG5_129395	3	3	2	1	1	4	2	0	0	0	0	0	0	1	0	17	4	8	1.13	1.36		OG5_129395	4	3	6	8	5	10	9	2
OG5_135137	2	0	4	3	2	2	5	3	0	2	1	0	24	5	9	2	1.6		OG5_135137	8	7	4	7	0	5	1	1	0	5	0	0	0	0	1	39	8	9	2.6	3.04		OG5_135137	0	0	3	8	0	9	0	1
OG5_129442	3	1	3	2	1	1	1	1	1	6	2	0	22	6	11	1.83	1.59		OG5_129442	4	2	1	2	0	8	0	0	0	4	1	0	0	0	1	23	8	8	1.53	2.26		OG5_129442	0	1	3	5	0	5	3	1
OG5_139237	8	1	2	2	0	0	4	1	2	1	1	0	22	8	9	1.83	2.25		OG5_139237	13	2	0	3	0	0	0	0	0	1	0	0	0	0	1	20	13	5	1.33	3.35		OG5_139237	0	1	11	9	0	14	4	0
OG5_126601	10	0	2	2	4	3	5	2	4	8	3	2	45	10	11	3.75	2.8		OG5_126601	6	2	2	2	0	1	0	0	0	9	0	0	0	0	1	23	9	7	1.53	2.61		OG5_126601	0	1	2	6	1	1	0	0
OG5_127498	1	0	3	3	2	4	1	0	3	1	3	4	25	4	10	2.08	1.44		OG5_127498	1	1	2	0	0	6	1	3	0	1	0	2	2	3	0	22	6	10	1.47	1.64		OG5_127498	3	1	4	3	5	4	1	3
OG5_126986	1	2	1	3	0	2	0	0	1	0	2	3	15	3	8	1.25	1.14		OG5_126986	1	2	3	4	1	4	2	3	0	1	0	0	2	3	0	26	4	11	1.73	1.44		OG5_126986	1	3	6	4	1	1	2	4
OG5_126888	2	0	2	1	2	1	2	3	4	1	3	1	22	4	11	1.83	1.11		OG5_126888	2	5	2	6	1	3	0	2	0	3	0	0	0	0	0	24	6	8	1.6	1.96		OG5_126888	1	5	4	8	0	8	0	2
OG5_129874	10	0	1	1	0	0	5	0	1	2	3	1	24	10	8	2	2.92		OG5_129874	5	4	2	16	1	1	1	0	0	3	0	0	0	0	0	33	16	8	2.2	4.14		OG5_129874	0	1	0	8	1	2	3	1
OG5_126588	3	0	1	1	4	3	3	0	5	0	4	1	25	5	9	2.08	1.78		OG5_126588	2	4	2	1	1	4	3	1	0	4	0	0	2	1	1	26	4	12	1.73	1.44		OG5_126588	0	2	4	12	0	3	1	2
OG5_126878	2	1	2	2	1	4	2	1	1	2	2	1	21	4	12	1.75	0.87		OG5_126878	1	4	4	6	0	1	1	5	0	1	0	0	2	2	0	27	6	10	1.8	2.01		OG5_126878	2	4	5	1	2	3	2	3
OG5_128905	2	1	1	2	3	6	1	2	5	1	2	3	29	6	12	2.42	1.62		OG5_128905	9	5	4	2	2	4	0	1	0	3	1	0	0	0	0	31	9	9	2.07	2.58		OG5_128905	0	3	3	3	0	0	1	0
OG5_126687	1	1	2	1	1	6	2	2	3	2	1	3	25	6	12	2.08	1.44		OG5_126687	1	2	0	5	0	2	6	3	0	1	0	2	3	0	0	25	6	9	1.67	1.91		OG5_126687	1	3	5	1	0	2	1	2
OG5_126641	1	3	2	1	0	5	1	0	1	2	1	1	18	5	10	1.5	1.38		OG5_126641	0	2	1	3	0	2	7	2	1	1	0	0	3	1	0	23	7	10	1.53	1.85		OG5_126641	2	2	5	3	1	4	1	3
OG5_132819	6	0	3	3	2	1	1	0	4	2	1	1	24	6	10	2	1.76		OG5_132819	33	3	3	1	0	1	1	0	0	0	0	0	1	0	0	43	33	7	2.87	8.4		OG5_132819	1	0	1	0	0	1	2	1
OG5_127016	3	1	0	2	1	4	2	0	2	2	1	3	21	4	10	1.75	1.22		OG5_127016	1	5	3	3	0	2	4	2	0	0	0	0	1	2	1	24	5	10	1.6	1.59		OG5_127016	2	3	5	2	1	2	2	3
OG5_135236	10	1	2	2	2	3	6	2	0	2	0	1	31	10	10	2.58	2.81		OG5_135236	7	4	2	7	0	1	0	0	0	0	0	0	0	0	2	23	7	6	1.53	2.5		OG5_135236	0	1	3	5	0	5	5	0
OG5_126901	4	0	2	2	4	3	1	1	5	2	4	1	29	5	11	2.42	1.56		OG5_126901	2	2	2	2	1	2	0	0	0	3	0	0	0	0	0	14	3	7	0.93	1.1		OG5_126901	0	2	3	6	1	5	4	1
OG5_128352	0	0	3	2	0	1	0	2	3	1	0	1	13	3	7	1.08	1.16		OG5_128352	1	0	0	4	0	0	0	1	0	2	0	0	1	0	0	9	4	5	0.6	1.12		OG5_128352	1	5	12	5	0	11	2	8
OG5_127410	2	0	2	3	3	1	3	2	4	2	2	1	25	4	11	2.08	1.08		OG5_127410	3	2	1	6	0	1	0	0	0	3	0	0	2	0	2	20	6	8	1.33	1.72		OG5_127410	3	4	4	4	1	3	1	1
OG5_127131	4	0	3	3	1	3	1	3	2	2	2	2	26	4	11	2.17	1.11		OG5_127131	0	0	1	4	1	2	2	0	0	3	0	0	0	0	1	14	4	7	0.93	1.28		OG5_127131	0	1	7	5	1	6	5	2
OG5_126648	8	1	6	2	0	0	6	1	4	0	0	3	31	8	8	2.58	2.81		OG5_126648	1	1	1	5	2	2	0	0	0	4	0	0	1	0	3	20	5	9	1.33	1.59		OG5_126648	1	4	5	3	0	4	2	0
OG5_139576	2	1	5	0	3	4	1	1	5	4	1	1	28	5	11	2.33	1.78		OG5_139576	6	2	2	7	0	0	0	1	0	0	1	0	1	1	1	22	7	9	1.47	2.17		OG5_139576	1	3	2	9	0	1	2	0
OG5_136181	6	1	0	0	0	0	3	1	0	0	0	0	11	6	4	0.92	1.83		OG5_136181	8	8	3	2	0	1	0	0	0	5	0	0	0	0	2	29	8	7	1.93	2.87		OG5_136181	1	2	12	6	0	5	3	2
OG5_126821	3	0	1	1	3	2	2	0	3	4	5	3	27	5	10	2.25	1.54		OG5_126821	6	5	5	6	0	1	0	2	0	2	0	0	0	0	1	28	6	8	1.87	2.39		OG5_126821	1	2	3	3	1	1	2	1
OG5_127256	9	0	1	1	1	1	4	1	3	0	1	0	22	9	9	1.83	2.55		OG5_127256	6	2	2	6	0	2	1	1	0	1	0	0	0	0	0	21	6	8	1.4	2.03		OG5_127256	1	2	5	6	0	5	5	1
OG5_126965	1	1	0	0	3	3	4	2	2	1	1	2	20	4	10	1.67	1.23		OG5_126965	1	2	4	2	1	2	3	2	0	0	1	0	2	1	0	21	4	11	1.4	1.18		OG5_126965	3	2	4	2	2	3	1	2
OG5_127005	0	1	3	1	1	4	1	1	2	1	2	3	20	4	11	1.67	1.15		OG5_127005	2	3	3	3	0	2	4	2	1	1	0	0	2	3	1	27	4	12	1.8	1.26		OG5_127005	0	2	2	1	2	0	2	3
OG5_126688	1	1	1	1	3	4	1	0	3	3	2	2	22	4	11	1.83	1.19		OG5_126688	1	4	2	4	1	3	1	2	0	1	0	0	1	1	0	21	4	11	1.4	1.35		OG5_126688	3	2	4	3	1	1	2	0
OG5_127029	2	2	2	0	1	4	1	1	0	2	1	3	19	4	10	1.58	1.16		OG5_127029	2	2	1	2	2	5	5	4	0	0	0	1	0	0	0	24	5	9	1.6	1.8		OG5_127029	2	2	2	3	1	3	1	0
OG5_126593	2	0	4	3	2	1	2	3	4	2	3	2	28	4	11	2.33	1.15		OG5_126593	4	4	6	2	0	2	0	0	0	1	0	0	2	1	1	23	6	9	1.53	1.85		OG5_126593	2	2	2	4	0	1	0	1
OG5_126729	2	0	3	3	2	2	2	2	6	2	2	3	29	6	11	2.42	1.38		OG5_126729	5	3	1	2	0	1	0	0	0	2	0	0	0	0	1	15	5	7	1	1.46		OG5_126729	0	1	5	7	1	7	0	1
OG5_127221	2	2	3	1	0	3	1	0	1	1	1	2	17	3	10	1.42	1		OG5_127221	1	2	2	1	0	1	2	3	1	4	0	2	1	2	2	24	4	13	1.6	1.06		OG5_127221	1	4	6	5	0	1	1	1
OG5_127089	4	1	3	2	2	5	0	0	2	2	1	0	22	5	9	1.83	1.59		OG5_127089	1	3	3	4	1	0	4	2	1	0	0	0	0	0	0	19	4	8	1.27	1.53		OG5_127089	3	2	3	2	2	2	1	3
OG5_128202	2	0	3	0	1	2	1	2	1	0	2	0	14	3	8	1.17	1.03		OG5_128202	6	3	1	4	0	1	0	0	0	6	0	0	0	0	1	22	6	7	1.47	2.2		OG5_128202	0	1	3	7	0	19	1	0
OG5_127168	4	0	3	3	0	0	1	0	0	0	1	1	13	4	6	1.08	1.44		OG5_127168	4	1	3	9	1	0	0	0	0	2	0	0	0	0	0	20	9	6	1.33	2.47		OG5_127168	0	4	6	2	0	9	10	4
OG5_127710	6	0	0	3	1	2	6	1	1	0	2	1	23	6	9	1.92	2.11		OG5_127710	2	4	5	4	2	1	1	2	0	0	0	0	1	0	0	22	5	9	1.47	1.68		OG5_127710	2	3	3	5	1	2	1	2
OG5_132184	6	0	5	3	1	2	4	1	2	2	2	0	28	6	10	2.33	1.87		OG5_132184	3	2	2	3	0	0	0	0	0	3	0	0	0	0	1	14	3	6	0.93	1.28		OG5_132184	0	4	4	4	1	7	2	2
OG5_126830	5	0	0	0	0	1	0	1	1	0	3	2	13	5	6	1.08	1.56		OG5_126830	4	4	3	4	3	1	2	0	0	2	0	0	0	0	0	23	4	8	1.53	1.68		OG5_126830	0	0	1	11	3	7	3	0
OG5_127075	7	0	0	4	0	0	2	1	1	0	0	0	15	7	5	1.25	2.18		OG5_127075	4	2	1	4	1	3	0	0	0	1	0	0	0	0	0	16	4	7	1.07	1.49		OG5_127075	1	0	2	4	0	17	6	2
OG5_126953	4	1	3	1	1	3	3	0	3	2	3	2	26	4	11	2.17	1.19		OG5_126953	2	2	1	4	0	1	3	3	0	0	0	0	1	1	1	19	4	10	1.27	1.28		OG5_126953	0	3	5	3	1	3	1	3
OG5_129276	5	1	2	2	2	3	2	1	1	1	1	0	21	5	11	1.75	1.29		OG5_129276	2	2	2	6	1	4	0	0	0	1	1	0	1	0	3	23	6	10	1.53	1.73		OG5_129276	1	4	4	5	0	3	1	1
OG5_126890	1	1	2	0	0	6	3	1	2	3	2	3	24	6	10	2	1.65		OG5_126890	1	2	3	3	1	2	3	3	1	0	0	1	0	0	0	20	3	10	1.33	1.23		OG5_126890	1	2	3	2	0	2	2	0
OG5_127022	2	1	4	1	2	4	4	0	1	2	1	1	23	4	11	1.92	1.38		OG5_127022	1	4	1	1	0	3	3	3	1	0	0	0	1	0	2	20	4	10	1.33	1.35		OG5_127022	0	3	4	2	0	0	1	1
OG5_126760	1	0	1	1	1	3	5	1	3	2	1	3	22	5	11	1.83	1.4		OG5_126760	2	3	2	1	1	2	2	4	0	1	0	0	0	1	0	19	4	10	1.27	1.22		OG5_126760	0	4	4	3	0	3	0	2
OG5_126645	3	1	2	2	1	3	3	1	1	3	2	1	23	3	12	1.92	0.9		OG5_126645	5	4	2	4	0	0	0	0	0	3	0	0	0	0	1	19	5	6	1.27	1.83		OG5_126645	0	2	5	5	0	6	1	0
OG5_126766	1	2	3	2	1	4	2	0	3	1	1	1	21	4	11	1.75	1.14		OG5_126766	1	2	2	2	0	0	6	2	0	1	0	0	0	3	0	19	6	8	1.27	1.67		OG5_126766	0	3	2	2	2	1	2	0
OG5_126681	0	0	2	0	2	5	2	1	1	1	1	1	16	5	9	1.33	1.37		OG5_126681	2	4	2	2	0	1	4	3	1	1	0	0	0	1	1	22	4	11	1.47	1.36		OG5_126681	2	3	5	2	1	0	4	2
OG5_126852	1	1	4	1	2	7	3	0	2	0	1	2	24	7	10	2	1.95		OG5_126852	0	2	3	2	0	1	1	3	0	1	0	0	0	0	0	13	3	7	0.87	1.13		OG5_126852	2	2	5	3	0	1	0	2
OG5_126907	2	0	2	0	1	6	1	1	1	0	1	2	17	6	9	1.42	1.62		OG5_126907	0	1	3	2	1	0	3	3	0	1	0	0	1	1	2	18	3	10	1.2	1.15		OG5_126907	1	2	4	4	0	2	1	2
OG5_129841	4	0	1	1	1	1	2	2	2	1	1	1	17	4	11	1.42	1		OG5_129841	4	2	1	1	0	1	0	2	0	1	0	0	1	0	0	13	4	8	0.87	1.13		OG5_129841	5	4	5	4	1	3	2	4
OG5_126846	6	0	1	2	2	1	3	2	2	1	2	1	23	6	11	1.92	1.51		OG5_126846	3	4	2	2	2	3	1	0	0	2	0	0	0	0	1	20	4	9	1.33	1.35		OG5_126846	1	1	3	4	2	3	2	1
OG5_126930	2	1	2	1	1	3	3	0	2	1	1	2	19	3	11	1.58	0.9		OG5_126930	2	2	4	2	0	1	0	1	0	1	0	0	2	1	0	16	4	9	1.07	1.16		OG5_126930	2	4	7	3	0	1	2	2
OG5_127071	0	1	6	1	2	2	3	5	1	0	0	2	23	6	9	1.92	1.93		OG5_127071	6	5	1	7	0	1	0	0	0	3	0	0	0	0	1	24	7	7	1.6	2.44		OG5_127071	0	3	2	7	1	1	1	0
OG5_127057	2	1	3	1	3	3	0	1	4	3	3	3	27	4	11	2.25	1.22		OG5_127057	3	3	2	2	1	1	1	0	0	1	0	0	0	0	2	16	3	9	1.07	1.1		OG5_127057	2	2	3	3	1	1	0	1
OG5_127236	0	1	2	1	2	4	1	0	2	2	1	2	18	4	10	1.5	1.09		OG5_127236	1	2	3	1	1	0	2	3	0	1	0	0	1	1	2	18	3	11	1.2	1.01		OG5_127236	2	4	5	3	1	3	1	1
OG5_127639	2	1	3	1	0	3	1	3	1	2	1	2	20	3	11	1.67	0.98		OG5_127639	1	3	3	1	0	5	5	0	0	2	0	0	0	0	2	22	5	8	1.47	1.81		OG5_127639	3	1	1	1	0	2	2	1
OG5_126957	1	2	1	0	2	3	3	0	2	1	1	1	17	3	10	1.42	1		OG5_126957	2	3	4	2	0	1	4	2	1	1	0	0	0	2	0	22	4	10	1.47	1.41		OG5_126957	2	2	3	3	1	2	1	2
OG5_127002	5	0	1	2	2	2	4	1	3	2	4	1	27	5	11	2.25	1.48		OG5_127002	2	1	3	2	0	0	0	2	0	0	0	0	1	0	1	12	3	7	0.8	1.01		OG5_127002	0	1	3	3	0	5	1	2
OG5_126931	1	3	2	1	0	4	1	1	2	2	1	3	21	4	11	1.75	1.14		OG5_126931	1	0	4	3	0	2	1	4	0	0	0	0	0	0	0	15	4	6	1	1.51		OG5_126931	3	2	3	3	0	1	2	2
OG5_126822	1	0	1	1	2	0	1	2	1	1	1	0	11	2	9	0.92	0.67		OG5_126822	6	0	0	4	1	5	0	0	0	1	0	0	0	0	0	17	6	5	1.13	2.07		OG5_126822	0	2	9	4	4	5	4	3
OG5_127039	1	1	1	1	3	6	1	0	1	2	1	4	22	6	11	1.83	1.7		OG5_127039	1	2	2	2	1	1	5	4	0	1	0	0	1	1	0	21	5	11	1.4	1.45		OG5_127039	2	4	4	2	0	1	1	2
OG5_126649	0	0	4	1	1	4	0	3	0	0	3	1	17	4	7	1.42	1.62		OG5_126649	4	7	2	3	1	2	0	0	0	1	0	0	0	0	0	20	7	7	1.33	2.02		OG5_126649	1	1	4	5	0	7	4	0
OG5_132173	10	0	2	5	1	0	6	1	3	0	0	0	28	10	7	2.33	3.17		OG5_132173	11	3	1	2	0	2	0	0	0	1	0	0	0	1	2	23	11	8	1.53	2.8		OG5_132173	0	2	0	4	0	2	0	0
OG5_129187	4	0	3	1	1	1	1	1	3	1	3	1	20	4	11	1.67	1.23		OG5_129187	4	1	3	10	0	2	0	2	0	1	0	0	0	0	2	25	10	8	1.67	2.64		OG5_129187	0	1	1	6	0	3	3	0
OG5_129891	6	0	1	4	0	1	1	2	2	3	1	0	21	6	9	1.75	1.82		OG5_129891	5	4	3	3	1	2	0	0	0	4	0	0	0	0	1	23	5	8	1.53	1.81		OG5_129891	0	1	3	6	0	2	1	2
OG5_126722	2	1	2	2	1	3	2	2	4	2	1	2	24	4	12	2	0.85		OG5_126722	1	1	2	2	0	1	3	4	0	1	0	0	1	0	0	16	4	9	1.07	1.22		OG5_126722	0	1	4	3	0	1	1	1
OG5_127141	1	0	1	1	3	1	1	0	1	1	1	1	12	3	10	1	0.74		OG5_127141	7	5	3	5	1	0	0	0	1	1	0	0	0	0	4	27	7	8	1.8	2.37		OG5_127141	1	1	2	9	1	3	0	2
OG5_126964	1	0	0	0	2	1	6	0	2	1	1	3	17	6	8	1.42	1.73		OG5_126964	1	4	1	2	1	0	3	3	0	0	0	0	1	2	1	19	4	10	1.27	1.28		OG5_126964	2	3	4	2	2	1	1	0
OG5_127302	5	1	2	2	1	1	0	0	0	1	1	1	15	5	9	1.25	1.36		OG5_127302	1	3	1	2	0	0	0	1	0	2	1	0	2	0	1	14	3	9	0.93	0.96		OG5_127302	0	3	5	3	1	4	3	2
OG5_127646	1	0	1	0	0	2	0	1	0	4	0	0	9	4	5	0.75	1.22		OG5_127646	3	2	2	4	0	1	0	1	0	1	0	0	0	0	1	15	4	8	1	1.25		OG5_127646	0	2	11	9	5	0	7	1
OG5_139180	3	0	5	4	3	5	1	0	6	2	3	2	34	6	10	2.83	1.95		OG5_139180	1	0	1	2	0	0	0	1	0	2	0	0	0	0	1	8	2	6	0.53	0.74		OG5_139180	7	3	2	1	0	3	0	0
OG5_127072	1	1	0	0	0	5	3	1	2	2	2	2	19	5	9	1.58	1.44		OG5_127072	1	4	0	1	2	1	5	4	0	1	0	0	2	1	0	22	5	10	1.47	1.64		OG5_127072	1	4	1	3	0	0	0	2
OG5_126938	0	1	0	0	1	6	1	2	1	2	2	2	18	6	9	1.5	1.62		OG5_126938	2	4	2	4	0	2	4	2	0	0	0	0	0	0	0	20	4	7	1.33	1.63		OG5_126938	2	2	4	3	0	2	1	2
OG5_126883	3	1	0	2	2	3	2	2	1	2	2	1	21	3	11	1.75	0.87		OG5_126883	5	3	1	2	1	1	0	1	1	1	0	0	0	0	0	16	5	9	1.07	1.39		OG5_126883	1	3	3	5	1	4	2	2
OG5_127514	3	0	1	1	2	2	1	0	4	1	0	2	17	4	9	1.42	1.24		OG5_127514	4	1	2	2	0	1	1	1	0	2	0	0	1	0	0	15	4	9	1	1.13		OG5_127514	0	2	3	5	1	2	3	1
OG5_129113	0	1	0	0	1	1	0	2	1	2	1	1	10	2	8	0.83	0.72		OG5_129113	10	3	4	2	2	2	0	1	0	7	0	0	0	0	0	31	10	8	2.07	2.96		OG5_129113	2	1	3	2	0	3	0	2
OG5_131934	4	0	5	6	2	1	2	2	4	1	0	1	28	6	10	2.33	1.97		OG5_131934	2	2	1	3	0	0	0	0	0	1	0	0	0	0	1	10	3	6	0.67	0.98		OG5_131934	0	0	6	3	0	4	4	0
OG5_127166	2	0	1	1	2	5	1	1	1	1	1	1	17	5	11	1.42	1.24		OG5_127166	1	4	3	3	0	2	1	3	0	0	0	0	0	1	0	18	4	8	1.2	1.42		OG5_127166	2	2	3	5	0	2	0	1
OG5_127114	2	2	2	1	1	5	4	1	2	2	2	2	26	5	12	2.17	1.19		OG5_127114	2	0	2	2	0	1	3	3	0	1	0	0	0	1	0	15	3	8	1	1.13		OG5_127114	1	2	3	1	0	1	1	0
OG5_127099	0	2	1	1	1	3	2	0	1	1	1	2	15	3	10	1.25	0.87		OG5_127099	1	2	1	2	1	1	3	3	0	1	2	0	2	1	1	21	3	13	1.4	0.91		OG5_127099	1	2	2	2	1	0	0	0
OG5_126918	1	1	1	0	2	4	0	0	1	1	1	2	14	4	9	1.17	1.11		OG5_126918	1	3	2	2	0	1	3	4	0	0	0	0	1	1	0	18	4	9	1.2	1.32		OG5_126918	3	3	6	0	0	1	1	2
OG5_144697	0	4	0	0	0	0	0	0	0	0	0	0	4	4	1	0.33	1.15		OG5_144697	0	0	13	0	1	2	0	0	1	0	0	4	0	3	0	24	13	6	1.6	3.4		OG5_144697	0	0	0	8	0	1	0	1
OG5_129030	2	1	1	1	2	1	2	1	5	3	3	2	24	5	12	2	1.21		OG5_129030	3	4	1	2	1	1	1	0	0	0	0	0	1	0	2	16	4	9	1.07	1.22		OG5_129030	0	1	3	3	1	1	3	1
OG5_126737	2	0	0	0	1	1	3	2	2	2	3	1	17	3	9	1.42	1.08		OG5_126737	4	4	2	4	0	1	0	0	0	2	0	0	0	0	2	19	4	7	1.27	1.62		OG5_126737	1	3	3	2	0	3	2	3
OG5_127033	1	2	1	1	1	4	2	0	3	0	1	3	19	4	10	1.58	1.24		OG5_127033	1	1	3	5	0	1	2	3	0	0	0	0	1	0	0	17	5	8	1.13	1.51		OG5_127033	1	2	4	2	1	1	0	1
OG5_126874	1	1	1	0	1	6	3	1	1	2	1	2	20	6	11	1.67	1.56		OG5_126874	1	1	1	2	0	0	1	4	1	1	1	0	0	0	1	14	4	10	0.93	1.03		OG5_126874	1	1	3	2	1	2	2	1
OG5_133548	11	0	0	0	0	1	10	1	0	1	0	0	24	11	5	2	4		OG5_133548	0	0	0	1	0	0	3	0	0	0	0	0	0	0	0	4	3	2	0.27	0.8		OG5_133548	0	5	7	3	0	4	2	3
OG5_126922	0	0	1	0	1	3	0	1	1	2	1	3	13	3	8	1.08	1.08		OG5_126922	1	1	2	0	0	4	0	2	0	0	0	0	1	1	0	12	4	7	0.8	1.15		OG5_126922	1	5	4	3	1	2	1	1
OG5_129675	1	0	1	4	1	2	4	2	1	1	0	0	17	4	9	1.42	1.38		OG5_129675	2	1	0	2	0	0	0	0	0	0	0	0	0	0	3	8	3	4	0.53	0.99		OG5_129675	4	3	0	1	0	2	4	4
OG5_127030	1	0	2	0	1	1	1	1	1	0	0	0	8	2	7	0.67	0.65		OG5_127030	1	3	0	3	0	2	0	0	0	3	0	0	0	0	1	13	3	6	0.87	1.25		OG5_127030	1	0	3	8	0	15	4	1
OG5_127137	1	1	2	1	1	4	2	1	5	1	2	1	22	5	12	1.83	1.34		OG5_127137	0	3	1	2	1	0	2	3	1	1	0	0	0	0	0	14	3	8	0.93	1.1		OG5_127137	1	4	4	2	1	2	0	1
OG5_130091	2	1	1	1	3	2	2	0	3	1	2	0	18	3	10	1.5	1		OG5_130091	5	3	2	1	0	1	0	0	0	1	0	0	0	0	1	14	5	7	0.93	1.44		OG5_130091	3	3	2	3	1	0	2	0
OG5_128539	2	0	2	4	2	3	1	4	1	1	4	1	25	4	11	2.08	1.38		OG5_128539	0	1	0	2	1	0	0	0	0	2	0	0	0	0	0	6	2	4	0.4	0.74		OG5_128539	2	6	7	1	1	2	0	1
OG5_131485	0	1	1	0	3	1	1	2	2	0	0	0	11	3	7	0.92	1		OG5_131485	2	2	0	2	1	0	1	1	1	3	0	0	2	1	1	17	3	11	1.13	0.92		OG5_131485	3	3	2	1	1	2	1	3
OG5_126659	0	1	2	1	1	3	2	1	2	0	1	4	18	4	10	1.5	1.17		OG5_126659	0	2	2	3	0	4	6	2	0	0	0	0	1	0	1	21	6	8	1.4	1.8		OG5_126659	0	3	4	2	0	1	2	0
OG5_126951	1	0	3	1	2	3	1	1	1	0	2	2	17	3	10	1.42	1		OG5_126951	0	1	2	5	1	1	4	1	1	1	0	0	0	1	1	19	5	11	1.27	1.44		OG5_126951	2	1	2	4	1	0	1	1
OG5_138648	6	0	0	1	0	1	0	1	2	0	2	0	13	6	6	1.08	1.73		OG5_138648	2	6	4	3	0	1	3	1	0	1	0	0	0	0	0	21	6	8	1.4	1.84		OG5_138648	1	2	4	3	0	3	3	0
OG5_126765	2	0	2	1	1	1	1	2	0	1	2	0	13	2	9	1.08	0.79		OG5_126765	4	2	1	8	0	1	1	0	0	1	0	0	0	0	1	19	8	8	1.27	2.15		OG5_126765	1	0	2	8	0	5	3	1
OG5_126857	4	0	2	0	1	1	3	1	1	2	1	0	16	4	9	1.33	1.23		OG5_126857	3	3	0	2	0	1	1	0	0	0	0	0	0	0	1	11	3	6	0.73	1.1		OG5_126857	3	4	5	3	1	5	1	3
OG5_127172	3	0	1	2	0	1	0	0	0	1	0	1	9	3	6	0.75	0.97		OG5_127172	4	4	1	2	0	1	0	0	0	2	0	0	0	0	1	15	4	7	1	1.41		OG5_127172	1	3	6	8	0	7	2	1
OG5_127064	1	2	2	0	1	5	1	2	4	0	2	2	22	5	10	1.83	1.47		OG5_127064	1	2	1	3	0	0	3	5	0	1	0	3	1	4	0	24	5	10	1.6	1.64		OG5_127064	0	0	1	1	0	0	0	1
OG5_127206	1	3	2	1	1	3	1	2	2	2	1	1	20	3	12	1.67	0.78		OG5_127206	1	2	3	3	0	0	3	2	1	1	0	0	0	1	0	17	3	9	1.13	1.19		OG5_127206	1	3	3	2	1	2	0	1
OG5_126896	0	1	1	1	2	6	1	2	1	2	1	1	19	6	11	1.58	1.51		OG5_126896	0	0	0	1	0	0	3	4	0	1	0	0	1	0	0	10	4	5	0.67	1.23		OG5_126896	2	2	4	4	0	2	2	1
OG5_127132	1	0	1	0	1	3	4	1	4	1	1	3	20	4	10	1.67	1.44		OG5_127132	1	4	2	3	0	1	4	5	0	1	0	0	0	0	0	21	5	8	1.4	1.76		OG5_127132	1	2	1	2	0	1	1	0
OG5_126867	1	1	1	1	2	1	2	1	1	1	2	2	16	2	12	1.33	0.49		OG5_126867	0	2	4	3	0	0	2	3	1	1	0	0	0	0	1	17	4	8	1.13	1.36		OG5_126867	2	2	4	2	0	1	1	1
OG5_128590	0	0	3	2	1	1	0	2	2	1	1	1	14	3	9	1.17	0.94		OG5_128590	3	3	1	2	1	1	0	1	0	3	0	0	1	0	1	17	3	10	1.13	1.13		OG5_128590	1	2	4	2	0	3	2	1
OG5_127431	3	0	1	1	0	1	2	2	0	0	1	1	12	3	8	1	0.95		OG5_127431	5	1	1	3	0	0	0	0	0	4	0	0	0	0	4	18	5	6	1.2	1.82		OG5_127431	1	2	4	2	0	6	0	3
OG5_126734	2	1	2	2	1	4	3	1	0	1	0	1	18	4	10	1.5	1.17		OG5_126734	2	1	1	2	0	1	2	3	0	1	0	0	0	0	1	14	3	9	0.93	0.96		OG5_126734	1	1	4	1	0	4	1	3
OG5_126685	2	0	2	2	1	2	1	3	1	3	3	1	21	3	11	1.75	0.97		OG5_126685	2	3	1	1	0	1	0	0	0	1	0	0	0	0	1	10	3	7	0.67	0.9		OG5_126685	1	1	5	5	0	2	1	2
OG5_127452	0	0	1	0	0	1	3	1	4	1	1	4	16	4	8	1.33	1.5		OG5_127452	1	1	0	2	1	2	0	1	0	0	0	0	2	1	3	14	3	9	0.93	0.96		OG5_127452	2	3	0	3	3	2	1	1
OG5_132812	3	0	1	2	4	4	0	1	0	0	2	0	17	4	7	1.42	1.56		OG5_132812	2	1	2	1	1	0	0	0	0	6	0	0	0	0	0	13	6	6	0.87	1.6		OG5_132812	0	0	0	2	0	9	1	0
OG5_126984	2	0	3	1	1	1	4	0	1	1	1	0	15	4	9	1.25	1.22		OG5_126984	3	1	1	4	1	1	1	0	1	1	0	0	0	0	0	14	4	9	0.93	1.16		OG5_126984	1	2	4	5	0	2	2	3
OG5_126708	0	1	2	1	1	6	0	1	1	1	1	1	16	6	10	1.33	1.56		OG5_126708	2	1	1	1	1	1	0	1	0	0	0	0	1	2	0	11	2	9	0.73	0.7		OG5_126708	2	1	2	1	1	3	2	1
OG5_127559	3	0	1	1	1	1	1	2	0	1	3	2	16	3	10	1.33	0.98		OG5_127559	5	2	1	4	1	3	0	0	0	3	1	0	0	0	1	21	5	9	1.4	1.64		OG5_127559	0	1	2	2	1	4	1	0
OG5_127080	1	1	2	1	1	4	1	1	3	0	1	2	18	4	11	1.5	1.09		OG5_127080	2	0	1	3	0	2	2	2	0	1	1	1	1	0	0	16	3	10	1.07	0.96		OG5_127080	0	1	2	2	0	1	2	2
OG5_130346	4	0	3	2	2	4	2	2	1	1	1	1	23	4	11	1.92	1.24		OG5_130346	0	1	0	2	1	3	1	0	0	0	0	0	0	0	1	9	3	6	0.6	0.91		OG5_130346	3	5	2	1	0	1	1	1
OG5_127014	0	1	1	1	2	1	1	1	2	2	1	3	16	3	11	1.33	0.78		OG5_127014	1	3	3	2	0	0	2	2	0	1	0	0	0	0	0	14	3	7	0.93	1.16		OG5_127014	0	4	5	2	1	1	1	1
OG5_127333	1	0	2	1	0	3	3	0	1	1	0	2	14	3	8	1.17	1.11		OG5_127333	1	3	2	3	0	0	1	4	0	0	0	0	0	0	0	14	4	6	0.93	1.39		OG5_127333	3	2	3	3	0	2	2	3
OG5_127262	1	0	0	1	2	3	4	0	2	2	2	3	20	4	9	1.67	1.3		OG5_127262	0	0	0	0	1	2	1	2	1	0	0	0	0	0	0	7	2	5	0.47	0.74		OG5_127262	2	2	4	2	1	1	1	1
OG5_126776	0	1	1	1	1	1	2	1	5	1	2	0	16	5	10	1.33	1.3		OG5_126776	2	1	0	2	0	1	0	2	0	1	0	0	1	0	1	11	2	8	0.73	0.8		OG5_126776	2	2	1	2	0	2	1	2
OG5_126705	4	0	5	2	2	1	1	4	2	1	2	1	25	5	11	2.08	1.51		OG5_126705	3	4	1	2	1	2	0	0	0	1	0	0	0	0	0	14	4	7	0.93	1.28		OG5_126705	0	2	2	2	0	1	0	1
OG5_126660	3	0	3	4	2	1	5	0	0	2	1	0	21	5	8	1.75	1.71		OG5_126660	3	2	2	1	0	1	0	1	0	2	0	0	0	0	0	12	3	7	0.8	1.01		OG5_126660	0	1	4	6	0	2	0	0
OG5_127130	1	2	2	1	0	3	1	1	2	2	2	0	17	3	10	1.42	0.9		OG5_127130	0	4	2	3	0	0	2	1	0	1	0	0	0	0	0	13	4	6	0.87	1.3		OG5_127130	2	2	3	1	0	2	3	0
OG5_127050	1	1	2	0	1	4	2	0	2	1	2	2	18	4	10	1.5	1.09		OG5_127050	1	1	2	1	1	1	2	0	0	1	0	0	1	0	1	12	2	10	0.8	0.68		OG5_127050	1	1	4	3	0	1	1	1
OG5_127165	0	1	3	1	1	2	1	1	2	1	1	0	14	3	10	1.17	0.83		OG5_127165	1	3	1	2	1	1	3	0	0	0	0	0	2	0	0	14	3	8	0.93	1.1		OG5_127165	0	2	3	3	0	2	2	1
OG5_127473	0	0	1	1	1	1	0	1	3	3	1	0	12	3	8	1	1.04		OG5_127473	2	4	1	4	0	0	0	0	0	2	0	0	0	0	0	13	4	5	0.87	1.46		OG5_127473	1	3	4	5	1	2	2	2
OG5_127368	1	1	1	1	1	1	1	1	2	2	2	1	15	2	12	1.25	0.45		OG5_127368	2	1	1	1	0	1	0	1	0	1	0	0	1	0	0	9	2	8	0.6	0.63		OG5_127368	1	4	6	3	0	1	1	1
OG5_127279	2	0	0	0	0	1	1	1	1	1	1	0	8	2	7	0.67	0.65		OG5_127279	2	4	2	2	1	2	1	0	0	1	0	0	0	0	1	16	4	9	1.07	1.16		OG5_127279	1	2	2	2	2	2	1	3
OG5_127827	3	0	1	2	1	1	1	3	0	1	4	0	17	4	9	1.42	1.31		OG5_127827	0	1	0	1	0	1	0	0	0	2	0	0	0	0	1	6	2	5	0.4	0.63		OG5_127827	0	0	4	6	0	6	6	0
OG5_127128	2	1	3	1	0	4	2	1	2	1	0	2	19	4	10	1.58	1.16		OG5_127128	1	4	0	0	0	0	1	2	0	1	0	0	1	1	0	11	4	7	0.73	1.1		OG5_127128	0	4	6	1	0	0	1	1
OG5_127516	1	1	1	0	0	1	2	2	1	2	1	3	15	3	10	1.25	0.87		OG5_127516	1	2	1	1	1	2	1	2	0	1	0	0	2	0	1	15	2	11	1	0.76		OG5_127516	2	2	2	1	1	1	1	1
OG5_132710	6	1	1	1	0	0	2	0	0	0	0	0	11	6	5	0.92	1.73		OG5_132710	4	1	0	6	0	0	1	0	0	0	0	0	0	0	0	12	6	4	0.8	1.78		OG5_132710	1	3	5	8	1	3	1	1
OG5_127469	4	0	3	1	1	2	0	2	1	1	0	0	15	4	8	1.25	1.29		OG5_127469	4	3	2	1	1	1	0	0	0	2	0	0	0	0	0	14	4	7	0.93	1.28		OG5_127469	1	0	1	7	1	5	1	0
OG5_127916	3	1	3	2	0	1	2	0	0	0	1	1	14	3	8	1.17	1.11		OG5_127916	2	1	2	1	0	1	2	0	1	1	0	0	1	1	1	14	2	11	0.93	0.7		OG5_127916	0	3	1	4	0	4	1	2
OG5_126788	1	0	2	2	0	1	0	1	2	1	2	0	12	2	8	1	0.85		OG5_126788	3	2	1	2	1	1	0	0	0	1	0	0	0	0	0	11	3	7	0.73	0.96		OG5_126788	0	2	3	4	1	1	1	3
OG5_127176	1	2	0	1	1	2	1	1	2	2	0	2	15	2	10	1.25	0.75		OG5_127176	0	0	0	1	0	1	0	2	2	1	0	0	0	0	1	8	2	6	0.53	0.74		OG5_127176	1	2	7	2	1	1	0	0
OG5_126698	2	0	0	1	1	1	2	1	1	1	1	1	12	2	10	1	0.6		OG5_126698	2	2	1	2	0	1	0	0	0	1	0	0	0	1	0	10	2	7	0.67	0.82		OG5_126698	0	1	2	3	1	1	2	1
OG5_126813	2	0	4	2	2	3	1	0	1	1	1	1	18	4	10	1.5	1.17		OG5_126813	4	2	1	3	1	3	0	0	0	2	0	0	0	0	1	17	4	8	1.13	1.36		OG5_126813	0	2	3	2	0	1	1	0
OG5_139040	1	2	1	1	2	1	1	0	2	1	2	2	16	2	11	1.33	0.65		OG5_139040	0	3	3	4	0	0	0	0	0	0	0	1	1	1	1	14	4	7	0.93	1.33		OG5_139040	1	0	0	4	0	1	0	1
OG5_126891	5	0	0	0	0	1	1	2	0	2	1	0	12	5	6	1	1.48		OG5_126891	8	3	1	1	0	0	0	0	0	2	0	0	0	0	0	15	8	5	1	2.14		OG5_126891	0	0	1	9	0	4	2	0
OG5_128423	3	1	3	0	0	0	3	0	0	0	2	0	12	3	5	1	1.35		OG5_128423	4	3	2	4	1	1	0	0	0	2	0	0	0	0	0	17	4	7	1.13	1.51		OG5_128423	0	2	1	4	0	6	0	1
OG5_127107	1	0	1	3	2	2	0	2	0	1	1	1	14	3	9	1.17	0.94		OG5_127107	2	2	1	7	0	0	0	0	0	3	0	0	0	0	0	15	7	5	1	1.93		OG5_127107	0	0	5	3	1	1	3	0
OG5_129548	2	1	3	1	0	0	1	1	3	1	1	0	14	3	9	1.17	1.03		OG5_129548	1	2	2	4	1	3	0	0	0	0	0	0	0	0	2	15	4	7	1	1.31		OG5_129548	1	2	2	3	0	1	1	2
OG5_126820	2	2	0	0	0	3	1	1	0	2	1	3	15	3	8	1.25	1.14		OG5_126820	1	0	2	1	1	0	3	2	0	1	0	0	1	0	0	12	3	8	0.8	0.94		OG5_126820	0	0	2	2	1	2	1	2
OG5_126923	0	2	1	1	1	1	0	1	0	1	1	1	10	2	9	0.83	0.58		OG5_126923	2	2	1	1	2	2	0	0	0	1	0	1	2	1	1	16	2	11	1.07	0.8		OG5_126923	1	2	2	2	0	3	1	0
OG5_127261	0	0	0	1	1	4	2	1	3	1	0	3	16	4	8	1.33	1.37		OG5_127261	0	0	0	1	0	0	0	3	1	0	0	0	1	0	1	7	3	5	0.47	0.83		OG5_127261	1	2	5	2	0	1	1	1
OG5_129894	2	0	0	1	1	0	1	0	0	1	0	0	6	2	5	0.5	0.67		OG5_129894	2	3	3	2	1	0	2	0	0	2	0	0	0	0	1	16	3	8	1.07	1.16		OG5_129894	0	3	3	3	0	6	2	1
OG5_141501	3	1	1	2	0	2	2	1	1	1	2	2	18	3	11	1.5	0.8		OG5_141501	7	1	2	1	2	0	1	3	0	1	0	0	0	1	1	20	7	10	1.33	1.8		OG5_141501	0	1	0	2	0	0	0	1
OG5_126991	2	0	1	1	1	0	1	1	1	2	2	1	13	2	10	1.08	0.67		OG5_126991	2	2	1	5	0	1	1	0	0	2	1	0	1	0	2	18	5	10	1.2	1.32		OG5_126991	1	0	1	3	1	4	0	0
OG5_127331	1	0	2	1	2	1	1	2	2	1	0	1	14	2	10	1.17	0.72		OG5_127331	3	2	0	3	1	3	0	0	0	2	0	0	1	0	0	15	3	7	1	1.25		OG5_127331	2	2	2	2	0	1	1	2
OG5_127008	0	0	3	0	1	2	1	0	1	1	0	2	11	3	7	0.92	1		OG5_127008	0	0	0	2	0	1	5	2	0	1	0	0	3	1	0	15	5	7	1	1.46		OG5_127008	1	1	3	3	1	2	1	0
OG5_127491	3	0	0	1	1	1	0	0	1	1	4	1	13	4	8	1.08	1.24		OG5_127491	1	1	1	2	0	0	1	1	0	1	0	0	1	0	1	10	2	9	0.67	0.62		OG5_127491	2	1	3	2	0	3	1	2
OG5_127280	2	1	3	1	0	0	0	0	1	2	0	0	10	3	6	0.83	1.03		OG5_127280	4	1	0	6	0	2	0	2	0	4	0	0	0	0	0	19	6	6	1.27	1.94		OG5_127280	0	1	3	5	2	0	1	0
OG5_127233	1	1	2	0	1	2	1	1	1	2	1	2	15	2	11	1.25	0.62		OG5_127233	1	1	1	1	0	2	2	1	0	1	0	0	1	0	1	12	2	10	0.8	0.68		OG5_127233	1	1	2	2	0	1	1	1
OG5_135892	0	0	1	5	1	1	0	5	1	2	0	0	16	5	7	1.33	1.83		OG5_135892	1	0	1	6	0	0	0	0	0	2	0	0	0	0	0	10	6	4	0.67	1.59		OG5_135892	2	2	1	2	0	2	2	3
OG5_127574	0	1	0	1	2	3	1	0	3	1	1	1	14	3	9	1.17	1.03		OG5_127574	1	1	0	2	1	1	0	1	0	1	0	0	1	1	0	10	2	9	0.67	0.62		OG5_127574	3	1	2	3	1	1	1	1
OG5_129025	6	0	0	0	0	0	2	0	1	0	0	0	9	6	3	0.75	1.76		OG5_129025	4	3	1	2	0	0	1	1	0	2	0	0	0	0	1	15	4	8	1	1.25		OG5_129025	1	1	2	4	0	2	0	2
OG5_129031	1	0	3	3	1	1	0	2	1	1	1	2	16	3	10	1.33	0.98		OG5_129031	4	1	2	3	0	0	0	1	0	0	0	0	1	0	0	12	4	6	0.8	1.26		OG5_129031	2	1	1	4	0	2	1	1
OG5_127048	2	0	0	0	1	2	0	0	0	0	0	0	5	2	3	0.42	0.79		OG5_127048	6	4	3	3	0	0	0	0	0	3	0	0	0	0	0	19	6	5	1.27	1.98		OG5_127048	0	1	5	5	0	4	1	0
OG5_139549	0	0	0	1	0	1	0	4	1	0	0	0	7	4	4	0.58	1.16		OG5_139549	2	0	0	1	1	1	0	0	0	3	0	0	0	0	1	9	3	6	0.6	0.91		OG5_139549	0	0	8	4	0	8	0	1
OG5_130769	6	1	1	1	2	2	3	3	2	2	1	1	25	6	12	2.08	1.44		OG5_130769	1	1	0	0	0	0	0	0	0	1	0	0	0	0	0	3	1	3	0.2	0.41		OG5_130769	0	3	3	2	0	3	0	0
OG5_127681	3	0	1	3	1	1	0	2	0	3	2	0	16	3	8	1.33	1.23		OG5_127681	3	2	0	2	0	0	0	0	0	2	0	0	0	0	0	9	3	4	0.6	1.06		OG5_127681	0	0	4	6	0	2	1	0
OG5_127584	0	0	0	2	0	1	0	0	3	1	0	0	7	3	4	0.58	1		OG5_127584	4	3	4	3	0	0	0	1	0	0	0	0	1	1	1	18	4	8	1.2	1.52		OG5_127584	2	2	2	0	0	0	1	1
OG5_129299	0	0	2	1	1	1	0	1	1	5	2	0	14	5	8	1.17	1.4		OG5_129299	2	2	2	2	0	0	0	0	0	1	0	0	0	0	1	10	2	6	0.67	0.9		OG5_129299	1	3	4	3	0	0	2	2
OG5_126862	1	0	1	0	0	1	1	0	1	1	0	1	7	1	7	0.58	0.51		OG5_126862	2	3	1	2	0	2	1	2	0	2	0	0	0	0	1	16	3	9	1.07	1.03		OG5_126862	1	2	3	2	0	2	3	1
OG5_130566	3	0	1	0	1	0	1	0	0	1	0	1	8	3	6	0.67	0.89		OG5_130566	2	2	1	7	1	0	0	0	0	0	0	0	0	0	0	13	7	5	0.87	1.85		OG5_130566	0	0	3	7	0	6	2	0
OG5_126570	3	0	0	0	0	1	5	1	1	0	0	1	12	5	6	1	1.54		OG5_126570	2	0	1	0	0	2	1	1	0	0	0	0	0	0	1	8	2	6	0.53	0.74		OG5_126570	1	2	3	1	0	3	4	1
OG5_126676	0	0	2	1	1	0	1	0	3	1	1	1	11	3	8	0.92	0.9		OG5_126676	1	1	1	0	0	2	0	0	0	1	0	0	1	0	0	7	2	6	0.47	0.64		OG5_126676	1	4	5	4	0	1	3	2
OG5_127102	1	0	3	2	1	1	1	1	2	1	1	2	16	3	11	1.33	0.78		OG5_127102	3	2	1	2	1	0	1	0	0	1	0	0	0	0	1	12	3	8	0.8	0.94		OG5_127102	0	1	3	1	1	0	1	2
OG5_126955	0	0	2	2	2	2	0	0	0	1	1	0	10	2	6	0.83	0.94		OG5_126955	4	5	2	3	0	0	0	1	0	1	0	0	0	0	0	16	5	6	1.07	1.67		OG5_126955	0	1	2	3	0	2	2	1
OG5_130704	2	0	1	1	2	2	1	1	0	3	3	1	17	3	10	1.42	1		OG5_130704	1	1	1	2	0	1	1	0	0	1	0	0	0	0	1	9	2	8	0.6	0.63		OG5_130704	1	1	1	1	0	1	2	1
OG5_126762	3	0	0	3	3	2	1	0	2	2	1	0	17	3	8	1.42	1.24		OG5_126762	2	1	1	1	1	0	1	1	0	0	0	0	0	0	1	9	2	8	0.6	0.63		OG5_126762	1	1	1	0	1	0	1	1
OG5_132774	2	0	0	2	0	0	3	1	0	0	0	0	8	3	4	0.67	1.07		OG5_132774	3	4	3	2	0	2	0	0	0	1	0	0	0	0	1	16	4	7	1.07	1.39		OG5_132774	0	1	3	1	0	3	2	2
OG5_127723	1	1	1	1	1	1	1	0	1	0	0	0	8	1	8	0.67	0.49		OG5_127723	1	6	1	1	0	0	3	0	0	0	0	0	1	0	0	13	6	6	0.87	1.64		OG5_127723	2	1	2	3	0	2	2	0
OG5_126674	2	0	0	1	1	2	0	1	1	1	1	1	11	2	9	0.92	0.67		OG5_126674	1	1	1	0	1	1	1	0	1	0	0	0	0	0	1	8	1	8	0.53	0.52		OG5_126674	1	2	2	1	1	4	1	4
OG5_126809	1	0	2	1	1	1	0	2	2	1	1	3	15	3	10	1.25	0.87		OG5_126809	2	2	1	3	1	1	0	0	0	0	0	0	0	0	0	10	3	6	0.67	0.98		OG5_126809	1	2	2	4	0	1	1	0
OG5_127025	0	0	1	1	1	5	1	0	2	2	2	2	17	5	9	1.42	1.38		OG5_127025	0	0	1	1	0	1	1	2	0	1	0	0	0	0	0	7	2	6	0.47	0.64		OG5_127025	2	3	3	1	0	1	1	1
OG5_128075	3	0	0	0	0	0	2	0	1	0	0	0	6	3	3	0.5	1		OG5_128075	7	3	2	2	0	0	0	0	0	1	0	0	0	0	3	18	7	6	1.2	1.97		OG5_128075	1	0	1	2	0	2	0	1
OG5_127106	0	0	1	1	0	0	1	1	2	0	1	0	7	2	6	0.58	0.67		OG5_127106	2	1	2	3	1	1	2	1	0	1	0	0	1	0	0	15	3	10	1	0.93		OG5_127106	1	1	1	2	0	0	0	1
OG5_127488	1	0	2	2	1	1	1	1	2	1	1	1	14	2	11	1.17	0.58		OG5_127488	2	0	1	1	0	0	0	0	0	2	0	0	0	0	0	6	2	4	0.4	0.74		OG5_127488	1	2	2	2	0	1	2	2
OG5_128437	2	0	0	0	2	0	1	3	2	0	0	0	10	3	5	0.83	1.11		OG5_128437	2	1	2	2	0	2	0	0	0	0	0	0	0	0	0	9	2	5	0.6	0.91		OG5_128437	0	1	7	4	0	4	1	1
OG5_127134	1	1	1	1	1	2	1	1	5	0	0	1	15	5	10	1.25	1.29		OG5_127134	0	0	0	1	0	0	3	3	1	0	0	0	1	1	0	10	3	6	0.67	1.05		OG5_127134	1	2	3	2	1	0	0	0
OG5_129287	0	0	2	1	0	2	2	0	1	1	0	2	11	2	7	0.92	0.9		OG5_129287	1	0	0	4	0	3	3	2	0	0	0	0	0	1	0	14	4	6	0.93	1.39		OG5_129287	2	0	1	0	1	1	0	2
OG5_127143	0	1	3	0	1	3	1	0	1	2	2	1	15	3	9	1.25	1.06		OG5_127143	0	1	2	1	0	2	1	1	0	1	0	0	1	0	0	10	2	8	0.67	0.72		OG5_127143	1	1	2	2	0	0	0	0
OG5_128006	1	0	2	1	1	2	0	1	2	1	1	1	13	2	10	1.08	0.67		OG5_128006	1	1	1	2	1	0	2	0	0	0	0	0	0	0	0	8	2	6	0.53	0.74		OG5_128006	3	2	2	1	2	1	0	1
OG5_126993	2	0	0	0	0	3	2	0	0	1	1	1	10	3	6	0.83	1.03		OG5_126993	2	2	1	1	0	1	0	1	1	1	0	0	0	0	0	10	2	8	0.67	0.72		OG5_126993	0	2	3	3	0	1	3	0
OG5_127127	1	1	0	1	1	1	1	1	1	1	1	0	10	1	10	0.83	0.39		OG5_127127	0	1	0	2	1	1	0	3	0	1	0	0	0	0	1	10	3	7	0.67	0.9		OG5_127127	0	1	2	2	1	1	0	1
OG5_126632	2	0	2	3	0	0	0	2	0	0	0	0	9	3	4	0.75	1.14		OG5_126632	2	3	1	2	0	0	0	0	0	1	0	0	0	0	0	9	3	5	0.6	0.99		OG5_126632	0	0	5	7	0	4	2	0
OG5_126624	1	0	3	2	0	1	0	1	1	0	1	0	10	3	7	0.83	0.94		OG5_126624	2	1	1	1	0	1	0	0	0	1	0	0	0	0	0	7	2	6	0.47	0.64		OG5_126624	0	1	4	3	1	4	3	3
OG5_127015	2	0	2	1	2	1	2	0	3	1	2	2	18	3	10	1.5	0.9		OG5_127015	1	1	2	1	1	1	0	1	0	2	0	0	0	0	0	10	2	8	0.67	0.72		OG5_127015	1	2	1	1	0	1	1	0
OG5_127081	2	0	2	1	1	1	0	1	1	2	1	0	12	2	9	1	0.74		OG5_127081	3	3	2	2	1	3	0	0	0	1	0	0	1	0	0	16	3	8	1.07	1.22		OG5_127081	0	2	1	2	1	1	0	0
OG5_126916	2	0	1	2	0	2	0	3	1	1	1	0	13	3	8	1.08	1		OG5_126916	2	4	1	3	0	0	0	1	0	1	0	0	0	1	1	14	4	8	0.93	1.22		OG5_126916	0	1	3	2	0	2	0	0
OG5_130264	2	0	2	2	0	2	1	1	1	3	1	0	15	3	9	1.25	0.97		OG5_130264	1	2	2	3	0	2	0	0	0	1	0	0	0	0	1	12	3	7	0.8	1.01		OG5_130264	0	0	1	2	0	3	1	0
OG5_129098	7	0	1	0	0	0	2	1	0	0	1	0	12	7	5	1	2		OG5_129098	3	5	3	2	0	1	0	0	0	0	0	0	0	0	0	14	5	5	0.93	1.58		OG5_129098	0	1	0	3	1	2	2	0
OG5_127730	1	0	1	1	2	0	1	1	3	1	1	1	13	3	10	1.08	0.79		OG5_127730	1	2	0	1	1	0	0	3	0	1	0	0	1	0	1	11	3	8	0.73	0.88		OG5_127730	0	1	2	1	0	1	2	0
OG5_127063	2	0	2	2	0	1	1	2	2	0	1	1	14	2	9	1.17	0.83		OG5_127063	1	1	1	1	1	0	0	1	0	1	0	0	0	0	1	8	1	8	0.53	0.52		OG5_127063	1	1	3	3	0	2	0	2
OG5_127474	1	0	0	1	1	2	0	1	1	1	1	1	10	2	9	0.83	0.58		OG5_127474	3	4	2	1	0	0	1	0	0	0	0	0	0	0	1	12	4	6	0.8	1.26		OG5_127474	1	1	1	2	0	2	1	1
OG5_127273	1	1	1	1	1	3	1	1	1	0	2	1	14	3	11	1.17	0.72		OG5_127273	0	1	1	1	0	0	1	1	0	1	0	0	1	0	0	7	1	7	0.47	0.52		OG5_127273	1	2	1	2	1	2	1	1
OG5_126744	0	0	0	0	1	1	1	1	1	1	0	1	7	1	7	0.58	0.51		OG5_126744	1	3	0	0	1	0	1	0	0	1	1	0	1	2	2	13	3	9	0.87	0.92		OG5_126744	1	1	1	2	2	0	1	1
OG5_128312	0	2	2	1	1	1	1	2	2	1	1	0	14	2	10	1.17	0.72		OG5_128312	0	0	1	3	0	0	0	0	0	0	0	0	0	0	1	5	3	3	0.33	0.82		OG5_128312	1	2	4	3	0	0	0	0
OG5_127416	2	0	0	2	1	1	1	0	0	0	1	0	8	2	6	0.67	0.78		OG5_127416	2	3	1	1	0	0	1	0	0	1	0	0	0	0	0	9	3	6	0.6	0.91		OG5_127416	0	0	2	7	0	7	1	1
OG5_127424	1	1	0	1	0	1	2	0	1	0	0	1	8	2	7	0.67	0.65		OG5_127424	1	1	0	1	0	2	1	0	0	0	0	0	0	0	0	6	2	5	0.4	0.63		OG5_127424	1	3	3	4	0	3	3	1
OG5_128826	0	0	0	0	0	1	2	1	0	0	1	0	5	2	4	0.42	0.67		OG5_128826	0	3	1	2	0	1	0	0	0	1	0	0	0	0	0	8	3	5	0.53	0.92		OG5_128826	1	2	2	6	1	5	3	2
OG5_156261	0	0	0	0	0	0	0	0	0	0	0	0	0	0	0	0	0		OG5_156261	0	1	2	2	2	3	1	0	0	0	0	0	0	0	0	11	3	6	0.73	1.03		OG5_156261	2	2	4	1	0	6	4	3
OG5_126742	3	1	2	2	1	2	1	0	2	1	2	1	18	3	11	1.5	0.8		OG5_126742	2	2	1	0	0	1	0	0	0	2	0	0	0	0	1	9	2	6	0.6	0.83		OG5_126742	0	1	1	2	0	1	0	1
OG5_127580	1	1	3	2	1	0	0	1	1	0	1	1	12	3	9	1	0.85		OG5_127580	1	3	1	3	0	1	0	1	0	2	0	0	0	0	1	13	3	8	0.87	1.06		OG5_127580	1	1	3	2	0	1	0	1
OG5_128024	3	0	0	1	0	1	0	0	0	1	1	0	7	3	5	0.58	0.9		OG5_128024	3	3	0	3	1	5	0	1	0	2	0	0	0	0	0	18	5	7	1.2	1.61		OG5_128024	0	1	1	2	0	5	0	0
OG5_127061	1	0	1	1	1	1	2	1	1	1	1	1	12	2	11	1	0.43		OG5_127061	1	1	1	1	0	2	1	2	0	0	0	0	2	0	1	12	2	9	0.8	0.77		OG5_127061	0	1	2	2	0	1	1	1
OG5_126754	1	0	0	0	1	1	0	1	0	1	0	0	5	1	5	0.42	0.51		OG5_126754	8	2	2	3	2	0	0	0	0	2	0	0	0	0	0	19	8	6	1.27	2.15		OG5_126754	0	0	0	2	0	3	1	1
OG5_127304	3	1	2	0	0	0	0	0	1	0	1	1	9	3	6	0.75	0.97		OG5_127304	2	0	2	2	1	0	2	1	0	3	0	0	0	0	0	13	3	7	0.87	1.06		OG5_127304	0	0	1	6	0	3	1	0
OG5_128805	3	0	1	2	0	1	0	0	0	0	0	0	7	3	4	0.58	1		OG5_128805	3	1	2	2	0	1	1	1	0	2	0	0	1	0	1	15	3	10	1	0.93		OG5_128805	0	2	2	2	0	1	3	1
OG5_127422	4	0	1	2	0	0	1	0	2	0	0	0	10	4	5	0.83	1.27		OG5_127422	2	1	1	2	1	1	0	0	0	1	0	0	0	0	0	9	2	7	0.6	0.74		OG5_127422	0	4	1	3	1	3	2	1
OG5_128316	1	0	1	0	2	1	0	1	1	1	1	1	10	2	9	0.83	0.58		OG5_128316	2	1	0	1	0	1	0	0	0	1	0	0	0	0	1	7	2	6	0.47	0.64		OG5_128316	1	2	3	2	1	1	1	0
OG5_128435	0	0	2	1	1	1	1	1	0	1	1	0	9	2	8	0.75	0.62		OG5_128435	0	1	2	1	0	0	3	0	0	1	0	0	0	0	0	8	3	5	0.53	0.92		OG5_128435	1	2	2	2	2	0	1	0
OG5_127943	0	0	1	1	1	2	0	2	0	1	1	0	9	2	7	0.75	0.75		OG5_127943	1	1	0	1	0	2	0	0	0	2	0	0	0	0	0	7	2	5	0.47	0.74		OG5_127943	2	2	1	2	0	6	1	0
OG5_128960	2	0	2	1	2	2	1	2	0	1	1	0	14	2	9	1.17	0.83		OG5_128960	3	0	1	2	1	0	0	0	0	2	0	0	0	0	0	9	3	5	0.6	0.99		OG5_128960	0	0	2	2	0	2	2	0
OG5_127017	1	0	0	0	1	0	0	0	1	0	0	0	3	1	3	0.25	0.45		OG5_127017	7	2	0	5	0	0	0	0	0	4	0	0	0	0	0	18	7	4	1.2	2.27		OG5_127017	0	0	1	1	0	7	1	1
OG5_146777	1	0	1	1	2	2	0	1	2	0	0	3	13	3	8	1.08	1		OG5_146777	0	1	0	1	0	3	0	0	0	0	0	0	0	0	0	5	3	3	0.33	0.82		OG5_146777	0	1	1	2	4	1	5	0
OG5_131688	0	1	1	1	1	1	0	1	1	1	1	1	10	1	10	0.83	0.39		OG5_131688	1	2	0	0	1	1	1	0	0	1	0	0	0	0	1	8	2	7	0.53	0.64		OG5_131688	2	2	2	3	0	1	1	1
OG5_127046	0	0	2	2	1	2	0	0	0	1	2	2	12	2	7	1	0.95		OG5_127046	0	0	1	0	0	0	0	1	0	0	0	0	2	0	0	4	2	3	0.27	0.59		OG5_127046	0	4	4	2	0	2	2	3
OG5_127804	0	0	1	1	0	0	1	1	0	1	1	0	6	1	6	0.5	0.52		OG5_127804	1	1	1	2	0	0	0	0	0	1	0	0	0	0	1	7	2	6	0.47	0.64		OG5_127804	0	3	2	4	0	2	1	0
OG5_129466	6	0	0	3	0	0	1	0	0	0	0	0	10	6	3	0.83	1.85		OG5_129466	4	4	3	4	0	0	1	0	0	1	0	0	0	0	1	18	4	7	1.2	1.66		OG5_129466	0	0	1	1	0	2	0	0
OG5_126949	1	1	1	1	1	1	1	1	2	1	1	0	12	2	11	1	0.43		OG5_126949	1	1	1	2	1	2	0	1	0	1	0	0	1	0	1	12	2	10	0.8	0.68		OG5_126949	2	1	2	1	0	1	0	1
OG5_129273	5	0	1	2	0	1	4	0	1	1	0	0	15	5	7	1.25	1.66		OG5_129273	1	0	2	1	1	0	1	2	0	0	0	0	0	0	0	8	2	6	0.53	0.74		OG5_129273	2	1	0	1	0	2	1	1
OG5_134712	0	1	2	2	0	0	0	1	0	1	2	0	9	2	6	0.75	0.87		OG5_134712	1	3	1	1	0	0	0	0	0	2	0	0	1	0	4	13	4	7	0.87	1.25		OG5_134712	0	0	5	1	0	1	0	1
OG5_127191	1	0	1	1	1	1	1	1	3	1	1	1	13	3	11	1.08	0.67		OG5_127191	1	3	1	1	0	1	0	0	0	1	1	0	0	0	0	9	3	7	0.6	0.83		OG5_127191	1	2	1	1	0	1	0	1
OG5_127772	1	1	1	1	2	2	1	0	0	1	1	0	11	2	9	0.92	0.67		OG5_127772	1	1	2	1	0	0	0	2	0	2	0	0	0	0	1	10	2	7	0.67	0.82		OG5_127772	2	2	2	2	0	1	1	0
OG5_126893	1	0	1	1	1	1	1	1	2	0	1	1	11	2	10	0.92	0.51		OG5_126893	1	2	1	3	0	1	0	0	0	1	0	0	0	0	0	9	3	6	0.6	0.91		OG5_126893	2	1	1	1	1	1	1	1
OG5_131143	0	0	0	0	0	0	1	0	0	0	1	0	2	1	2	0.17	0.39		OG5_131143	1	1	7	0	0	1	0	0	1	2	0	1	0	2	0	16	7	8	1.07	1.79		OG5_131143	0	0	0	6	0	1	1	1
OG5_127012	1	1	1	1	1	1	2	1	2	0	2	1	14	2	11	1.17	0.58		OG5_127012	1	1	0	1	0	0	0	0	0	0	0	0	0	0	0	3	1	3	0.2	0.41		OG5_127012	1	0	2	3	1	2	1	1
OG5_128200	2	0	0	1	1	0	0	1	0	1	1	1	8	2	7	0.67	0.65		OG5_128200	1	1	1	3	0	0	0	0	0	1	0	0	0	0	1	8	3	6	0.53	0.83		OG5_128200	1	1	3	3	0	4	0	0
OG5_128254	1	1	1	1	1	1	1	1	3	1	1	1	14	3	12	1.17	0.58		OG5_128254	1	1	1	1	0	1	0	2	0	1	0	0	0	0	1	9	2	8	0.6	0.63		OG5_128254	1	1	1	2	1	1	0	1
OG5_127640	2	1	0	1	3	1	1	1	2	0	1	1	14	3	10	1.17	0.83		OG5_127640	0	0	1	2	0	0	0	0	0	2	0	0	1	0	1	7	2	5	0.47	0.74		OG5_127640	2	1	2	2	0	2	0	1
OG5_127068	4	0	0	2	0	0	4	2	1	1	1	1	16	4	8	1.33	1.44		OG5_127068	1	1	0	1	0	1	0	0	0	1	0	0	0	0	0	5	1	5	0.33	0.49		OG5_127068	0	1	2	3	0	2	1	0
OG5_128314	1	0	1	2	1	3	1	0	0	0	1	0	10	3	7	0.83	0.94		OG5_128314	5	2	0	0	0	0	0	0	0	0	0	0	1	0	0	8	5	3	0.53	1.36		OG5_128314	0	3	2	1	1	1	0	1
OG5_128030	1	0	1	0	0	0	0	2	1	2	0	0	7	2	5	0.58	0.79		OG5_128030	3	2	1	2	0	1	0	0	0	1	0	0	0	0	0	10	3	6	0.67	0.98		OG5_128030	0	1	2	3	2	3	2	1
OG5_127508	4	0	0	0	1	0	2	2	0	1	1	0	11	4	6	0.92	1.24		OG5_127508	1	3	1	3	0	0	2	0	0	1	1	0	0	0	0	12	3	7	0.8	1.08		OG5_127508	0	1	1	2	0	2	0	0
OG5_126662	1	0	1	1	1	0	1	0	2	1	1	2	11	2	9	0.92	0.67		OG5_126662	4	2	1	2	0	1	0	0	0	2	0	0	0	0	0	12	4	6	0.8	1.21		OG5_126662	0	1	1	1	0	1	1	0
OG5_128319	4	1	1	1	2	1	0	0	2	0	0	0	12	4	7	1	1.21		OG5_128319	3	1	0	1	0	1	1	0	0	1	0	0	1	0	1	10	3	8	0.67	0.82		OG5_128319	0	1	1	1	1	1	1	0
OG5_128056	0	1	0	1	2	2	1	2	1	1	1	1	13	2	10	1.08	0.67		OG5_128056	1	1	1	1	0	0	0	2	0	1	0	0	0	0	1	8	2	7	0.53	0.64		OG5_128056	0	1	2	1	0	1	2	1
OG5_128913	0	2	1	1	0	0	0	2	1	0	0	0	7	2	5	0.58	0.79		OG5_128913	1	3	2	1	0	0	0	1	0	2	0	0	1	1	2	14	3	9	0.93	0.96		OG5_128913	0	3	1	0	0	0	0	4
OG5_126833	0	0	1	2	1	2	0	0	0	0	1	0	7	2	5	0.58	0.79		OG5_126833	2	2	1	1	0	1	0	0	0	5	0	0	0	0	1	13	5	7	0.87	1.36		OG5_126833	0	1	1	4	0	3	1	0
OG5_127391	3	0	1	1	2	1	0	0	2	0	1	0	11	3	7	0.92	1		OG5_127391	2	1	2	1	1	0	0	0	0	1	0	0	1	0	0	9	2	7	0.6	0.74		OG5_127391	1	1	3	2	0	1	0	1
OG5_128019	1	1	1	1	1	1	1	1	2	0	2	1	13	2	11	1.08	0.51		OG5_128019	1	1	2	1	0	0	0	1	0	1	0	0	0	0	0	7	2	6	0.47	0.64		OG5_128019	1	1	1	1	0	0	2	1
OG5_131209	1	0	1	1	1	1	1	1	1	0	0	0	8	1	8	0.67	0.49		OG5_131209	2	1	0	3	2	1	0	0	0	1	0	0	1	0	0	11	3	7	0.73	0.96		OG5_131209	3	2	2	1	0	2	0	1
OG5_127322	0	0	1	0	1	2	1	1	1	1	1	0	9	2	8	0.75	0.62		OG5_127322	0	1	2	2	1	0	2	0	0	0	0	0	0	1	0	9	2	6	0.6	0.83		OG5_127322	2	1	2	2	1	1	0	0
OG5_127365	0	2	0	0	0	2	2	0	2	0	0	2	10	2	5	0.83	1.03		OG5_127365	0	1	2	1	1	0	2	0	0	1	0	0	0	0	0	8	2	6	0.53	0.74		OG5_127365	1	2	2	2	0	1	1	0
OG5_126677	2	0	1	1	0	0	1	0	1	1	2	0	9	2	7	0.75	0.75		OG5_126677	1	2	1	1	0	1	2	1	0	3	0	0	1	0	0	13	3	9	0.87	0.92		OG5_126677	1	1	2	1	0	1	0	1
OG5_130328	1	1	1	0	0	0	1	2	0	2	1	0	9	2	7	0.75	0.75		OG5_130328	2	2	1	2	0	4	0	0	0	2	0	0	0	0	0	13	4	6	0.87	1.25		OG5_130328	0	0	1	1	0	3	0	0
OG5_127220	0	1	1	1	1	3	1	1	3	1	1	0	14	3	10	1.17	0.94		OG5_127220	2	1	1	1	0	0	0	0	0	1	0	0	0	0	1	7	2	6	0.47	0.64		OG5_127220	1	1	1	2	0	1	0	1
OG5_126721	1	0	1	1	0	1	1	1	0	0	0	1	7	1	7	0.58	0.51		OG5_126721	3	2	1	2	1	1	1	0	1	1	0	0	0	0	0	13	3	9	0.87	0.92		OG5_126721	0	1	1	2	0	0	1	1
OG5_127362	1	0	1	2	0	1	0	1	1	1	0	1	9	2	8	0.75	0.62		OG5_127362	1	1	1	1	0	1	1	0	0	0	0	0	1	1	1	9	1	9	0.6	0.51		OG5_127362	1	2	2	1	1	0	1	1
OG5_127884	1	0	1	0	1	1	1	1	2	1	1	1	11	2	10	0.92	0.51		OG5_127884	1	2	1	1	0	2	0	0	0	0	0	0	0	0	0	7	2	5	0.47	0.74		OG5_127884	0	2	2	3	0	1	0	1
OG5_127606	0	1	0	0	0	2	1	0	2	1	1	1	9	2	7	0.75	0.75		OG5_127606	1	1	1	0	0	1	1	1	0	1	0	0	0	0	2	9	2	8	0.6	0.63		OG5_127606	0	2	2	1	0	1	1	0
OG5_126711	0	1	0	1	1	0	1	0	1	0	0	0	5	1	5	0.42	0.51		OG5_126711	2	3	2	1	0	0	0	0	0	1	0	0	0	0	0	9	3	5	0.6	0.99		OG5_126711	0	3	5	3	0	2	2	0
OG5_127570	0	0	2	0	0	1	0	1	1	0	0	1	6	2	5	0.5	0.67		OG5_127570	0	1	0	2	0	1	0	0	0	1	0	0	1	0	0	6	2	5	0.4	0.63		OG5_127570	1	2	1	5	0	4	2	0
OG5_131501	6	0	2	1	1	1	2	0	0	1	0	0	14	6	7	1.17	1.7		OG5_131501	3	2	3	1	0	1	0	0	0	1	0	0	0	0	0	11	3	6	0.73	1.1		OG5_131501	0	0	0	0	0	2	0	0
OG5_127609	0	0	1	1	1	1	0	1	1	0	2	0	8	2	7	0.67	0.65		OG5_127609	4	2	2	3	0	1	1	0	0	1	0	0	0	0	1	15	4	8	1	1.25		OG5_127609	0	0	1	1	0	2	0	1
OG5_156889	0	0	2	2	0	0	0	3	1	0	1	0	9	3	5	0.75	1.06		OG5_156889	5	3	0	1	0	0	0	0	0	2	0	0	1	0	0	12	5	5	0.8	1.47		OG5_156889	1	0	0	3	0	1	0	0
OG5_126927	1	1	1	1	1	1	2	1	1	1	0	1	12	2	11	1	0.43		OG5_126927	1	1	1	1	1	1	0	0	1	0	0	0	1	0	0	8	1	8	0.53	0.52		OG5_126927	0	2	1	0	1	1	0	0
OG5_128256	1	0	1	0	0	0	1	0	1	1	0	0	5	1	5	0.42	0.51		OG5_128256	5	2	2	3	1	0	0	0	0	0	0	0	0	0	1	14	5	6	0.93	1.49		OG5_128256	1	2	1	3	0	1	0	1
OG5_127569	0	0	1	5	1	1	0	0	1	1	2	0	12	5	7	1	1.41		OG5_127569	2	1	1	1	0	0	0	0	0	1	0	0	1	0	0	7	2	6	0.47	0.64		OG5_127569	0	1	2	2	0	2	1	0
OG5_127898	1	0	0	1	1	1	1	1	3	1	0	1	11	3	9	0.92	0.79		OG5_127898	0	2	1	0	1	1	0	0	0	0	0	0	0	1	0	6	2	5	0.4	0.63		OG5_127898	1	1	1	1	0	1	1	1
OG5_132833	2	0	0	0	0	0	2	1	0	0	0	1	6	2	4	0.5	0.8		OG5_132833	0	1	0	2	0	0	0	0	0	0	0	0	0	0	0	3	2	2	0.2	0.56		OG5_132833	0	2	3	1	1	2	0	3
OG5_130766	1	1	0	0	1	0	1	1	2	1	4	2	14	4	9	1.17	1.11		OG5_130766	3	1	1	1	0	1	0	1	0	0	0	0	0	0	1	9	3	7	0.6	0.83		OG5_130766	0	1	0	1	0	0	0	1
OG5_126714	2	1	1	0	1	1	2	1	0	1	0	1	11	2	9	0.92	0.67		OG5_126714	0	1	0	5	0	1	2	0	0	0	0	0	1	0	0	10	5	5	0.67	1.35		OG5_126714	0	0	1	1	0	2	1	1
OG5_127944	1	0	2	1	1	1	1	1	2	1	0	1	12	2	10	1	0.6		OG5_127944	1	1	1	1	0	1	0	0	1	1	0	0	0	0	1	8	1	8	0.53	0.52		OG5_127944	0	1	2	1	0	1	2	0
OG5_128533	2	0	1	0	1	1	2	2	1	2	1	0	13	2	9	1.08	0.79		OG5_128533	1	1	0	1	0	0	0	0	0	0	0	0	0	0	0	3	1	3	0.2	0.41		OG5_128533	0	0	2	2	0	3	0	1
OG5_128562	0	1	0	0	2	2	1	0	0	1	0	1	8	2	6	0.67	0.78		OG5_128562	1	0	1	1	1	2	0	1	0	0	0	0	0	0	0	7	2	6	0.47	0.64		OG5_128562	0	1	2	5	0	3	0	1
OG5_132792	3	0	1	0	0	0	2	0	0	0	0	1	7	3	4	0.58	1		OG5_132792	4	1	0	1	0	0	0	0	0	1	0	0	0	0	0	7	4	4	0.47	1.06		OG5_132792	0	0	1	7	1	2	2	0
OG5_150382	1	0	0	1	0	0	0	0	0	0	0	1	3	1	3	0.25	0.45		OG5_150382	5	0	0	3	0	0	0	0	0	1	0	0	1	0	0	10	5	4	0.67	1.45		OG5_150382	0	2	3	1	0	0	1	1
OG5_130898	1	0	0	0	1	3	0	1	1	1	2	0	10	3	7	0.83	0.94		OG5_130898	3	5	1	1	1	0	0	0	0	2	0	0	0	0	0	13	5	6	0.87	1.46		OG5_130898	0	0	1	0	0	2	0	0
OG5_127094	0	0	0	1	1	2	0	1	4	0	2	1	12	4	7	1	1.21		OG5_127094	1	1	1	3	0	2	0	0	0	1	0	0	1	0	0	10	3	7	0.67	0.9		OG5_127094	0	0	2	1	0	1	0	0
OG5_128173	0	0	0	2	0	1	0	0	2	0	1	1	7	2	5	0.58	0.79		OG5_128173	4	3	1	6	0	0	0	0	0	0	0	0	0	0	1	15	6	5	1	1.85		OG5_128173	0	1	0	1	0	1	0	0
OG5_126626	1	1	2	1	1	0	0	1	2	2	1	2	14	2	10	1.17	0.72		OG5_126626	1	1	0	0	0	0	0	0	1	1	0	0	0	0	1	5	1	5	0.33	0.49		OG5_126626	0	2	1	1	0	1	1	0
OG5_128525	3	0	2	1	0	1	1	1	0	0	0	0	9	3	6	0.75	0.97		OG5_128525	1	1	1	3	0	0	2	0	0	0	0	0	0	0	1	9	3	6	0.6	0.91		OG5_128525	0	0	1	3	0	4	0	0
OG5_128089	1	1	1	1	1	1	0	0	0	2	1	1	10	2	9	0.83	0.58		OG5_128089	1	1	1	1	0	0	1	0	0	2	0	0	0	0	1	8	2	7	0.53	0.64		OG5_128089	0	1	1	1	0	1	1	1
OG5_127679	1	0	1	2	1	0	1	1	1	1	1	1	11	2	10	0.92	0.51		OG5_127679	1	1	1	1	0	1	0	0	0	1	0	0	0	0	1	7	1	7	0.47	0.52		OG5_127679	0	1	1	1	0	0	1	1
OG5_127077	0	0	1	1	2	1	1	1	1	0	1	0	9	2	8	0.75	0.62		OG5_127077	1	2	1	1	0	1	0	0	0	1	0	0	0	0	1	8	2	7	0.53	0.64		OG5_127077	1	1	0	4	0	1	0	1
OG5_127450	1	1	2	1	0	0	1	1	1	0	0	0	8	2	7	0.67	0.65		OG5_127450	1	1	1	1	0	1	1	0	0	1	0	0	0	0	1	8	1	8	0.53	0.52		OG5_127450	0	1	1	2	0	2	2	1
OG5_127524	1	1	0	0	1	1	0	1	1	1	1	1	9	1	9	0.75	0.45		OG5_127524	0	1	1	0	1	1	0	0	0	0	0	0	0	0	2	6	2	5	0.4	0.63		OG5_127524	1	1	0	1	0	1	1	0
OG5_127024	1	0	0	2	0	0	0	1	0	0	0	0	4	2	3	0.33	0.65		OG5_127024	1	1	0	2	1	3	0	0	0	0	0	0	0	0	2	10	3	6	0.67	0.98		OG5_127024	0	1	0	2	1	6	2	0
OG5_127225	1	0	1	0	1	0	1	1	0	0	1	1	7	1	7	0.58	0.51		OG5_127225	2	0	1	1	0	1	0	0	0	1	0	0	0	0	0	6	2	5	0.4	0.63		OG5_127225	1	1	3	1	1	2	0	1
OG5_128122	0	0	2	2	0	0	1	1	3	1	2	0	12	3	7	1	1.04		OG5_128122	0	0	0	0	0	1	0	0	0	0	0	0	0	0	0	1	1	1	0.07	0.26		OG5_128122	0	3	2	0	1	0	0	1
OG5_126697	0	0	3	3	1	1	0	1	0	1	0	0	10	3	6	0.83	1.11		OG5_126697	2	2	1	2	0	1	0	1	0	1	0	0	0	0	0	10	2	7	0.67	0.82		OG5_126697	0	0	3	1	0	1	0	0
OG5_126679	1	0	2	2	1	0	1	1	0	1	2	0	11	2	8	0.92	0.79		OG5_126679	2	2	1	0	0	1	0	0	0	2	0	0	0	0	0	8	2	5	0.53	0.83		OG5_126679	0	1	1	1	0	1	1	1
OG5_127216	1	0	2	1	1	1	0	0	2	1	1	1	11	2	9	0.92	0.67		OG5_127216	1	1	2	1	1	1	0	0	0	0	1	0	0	0	0	8	2	7	0.53	0.64		OG5_127216	0	0	1	1	1	0	1	1
OG5_126620	1	0	1	1	1	0	0	0	0	1	2	0	7	2	6	0.58	0.67		OG5_126620	2	2	1	2	1	0	0	0	0	2	0	0	0	0	0	10	2	6	0.67	0.9		OG5_126620	0	1	2	2	0	2	0	1
OG5_127180	0	0	2	1	1	4	0	0	1	0	1	1	11	4	7	0.92	1.16		OG5_127180	0	1	0	0	0	2	0	2	1	0	0	0	0	0	0	6	2	4	0.4	0.74		OG5_127180	0	1	1	2	0	0	0	1
OG5_127761	1	1	1	0	1	1	1	1	3	1	0	2	13	3	10	1.08	0.79		OG5_127761	0	0	0	1	0	1	0	0	0	0	0	0	1	0	0	3	1	3	0.2	0.41		OG5_127761	2	1	2	2	1	0	0	1
OG5_129380	1	0	2	1	0	1	0	0	1	1	1	1	9	2	8	0.75	0.62		OG5_129380	0	1	1	1	1	0	0	1	0	1	0	0	0	0	0	6	1	6	0.4	0.51		OG5_129380	1	0	2	2	1	1	1	0
OG5_126959	0	0	1	0	0	1	2	1	1	1	0	0	7	2	6	0.58	0.67		OG5_126959	1	1	0	2	2	0	0	0	0	1	0	0	0	0	0	7	2	5	0.47	0.74		OG5_126959	0	2	1	1	1	1	1	1
OG5_126700	1	1	0	1	1	0	0	1	0	1	1	1	8	1	8	0.67	0.49		OG5_126700	1	1	1	0	1	1	0	0	0	1	0	0	0	0	0	6	1	6	0.4	0.51		OG5_126700	0	1	1	1	0	1	2	1
OG5_126750	1	0	0	0	0	0	1	0	0	0	0	0	2	1	2	0.17	0.39		OG5_126750	1	3	1	2	0	0	0	0	0	0	0	0	0	0	2	9	3	5	0.6	0.99		OG5_126750	0	2	2	5	0	1	0	0
OG5_126872	0	0	1	1	0	0	1	0	0	0	0	0	3	1	3	0.25	0.45		OG5_126872	0	0	1	2	0	0	0	0	1	0	0	0	0	0	0	4	2	3	0.27	0.59		OG5_126872	1	4	4	2	0	1	0	2
OG5_127783	0	0	1	1	0	0	0	3	1	5	0	1	12	5	6	1	1.54		OG5_127783	1	2	0	3	0	0	0	0	0	1	0	0	0	0	0	7	3	4	0.47	0.92		OG5_127783	0	1	0	1	0	3	0	0
OG5_127620	1	0	0	0	0	0	1	1	2	3	3	1	12	3	7	1	1.13		OG5_127620	1	0	1	0	0	0	0	0	0	4	0	0	0	0	1	7	4	4	0.47	1.06		OG5_127620	0	1	1	2	0	0	0	0
OG5_128896	2	0	1	1	1	1	0	0	1	1	2	1	11	2	9	0.92	0.67		OG5_128896	1	2	0	3	0	0	0	0	0	1	0	0	0	0	0	7	3	4	0.47	0.92		OG5_128896	0	0	2	2	0	1	1	0
OG5_130267	0	0	4	2	2	0	0	0	1	0	1	0	10	4	5	0.83	1.27		OG5_130267	4	3	0	1	0	0	0	0	0	0	0	0	0	0	0	8	4	3	0.53	1.25		OG5_130267	0	0	2	2	0	2	0	0
OG5_127149	1	1	1	0	1	0	0	1	1	1	1	1	9	1	9	0.75	0.45		OG5_127149	1	1	2	1	0	0	0	2	0	1	0	0	0	0	0	8	2	6	0.53	0.74		OG5_127149	1	1	1	2	0	0	1	1
OG5_127249	0	0	1	2	1	1	0	0	1	0	1	2	9	2	7	0.75	0.75		OG5_127249	2	2	1	1	0	1	0	0	0	1	0	0	0	0	0	8	2	6	0.53	0.74		OG5_127249	1	1	1	1	1	1	0	1
OG5_128785	1	0	2	2	0	0	0	1	0	0	2	0	8	2	5	0.67	0.89		OG5_128785	3	3	0	1	1	0	0	1	0	0	0	0	0	0	0	9	3	5	0.6	1.06		OG5_128785	0	0	2	2	0	3	0	0
OG5_127998	1	1	1	0	1	0	1	1	0	1	1	1	9	1	9	0.75	0.45		OG5_127998	2	1	1	1	0	0	0	0	0	1	0	0	0	0	2	8	2	6	0.53	0.74		OG5_127998	0	1	0	1	1	1	1	1
OG5_128156	0	1	1	1	1	1	0	1	1	1	0	1	9	1	9	0.75	0.45		OG5_128156	1	0	1	1	1	1	0	1	0	1	0	0	0	0	1	8	1	8	0.53	0.52		OG5_128156	0	1	1	1	0	0	2	1
OG5_128351	2	1	0	1	2	0	1	0	0	1	1	1	10	2	8	0.83	0.72		OG5_128351	1	1	1	1	0	1	0	0	0	1	0	0	1	0	0	7	1	7	0.47	0.52		OG5_128351	0	0	2	2	0	1	0	0
OG5_126651	1	0	0	1	0	0	0	1	1	1	1	0	6	1	6	0.5	0.52		OG5_126651	1	2	0	2	0	1	0	0	0	1	0	0	0	0	2	9	2	6	0.6	0.83		OG5_126651	0	1	1	1	0	3	1	1
OG5_126926	1	0	0	1	1	0	0	0	1	0	1	1	6	1	6	0.5	0.52		OG5_126926	1	2	0	1	1	1	1	0	0	1	0	0	0	0	0	8	2	7	0.53	0.64		OG5_126926	0	1	0	2	0	0	1	1
OG5_126845	0	0	0	0	0	1	0	0	1	1	0	3	6	3	4	0.5	0.9		OG5_126845	0	0	1	0	0	0	0	2	0	1	0	0	1	1	1	7	2	6	0.47	0.64		OG5_126845	0	4	4	0	0	0	1	0
OG5_128416	1	0	1	0	0	0	0	1	1	0	0	0	4	1	4	0.33	0.49		OG5_128416	1	1	0	1	0	1	0	0	0	0	0	0	0	0	1	5	1	5	0.33	0.49		OG5_128416	0	0	1	3	0	5	4	2
OG5_127745	2	0	0	0	0	0	0	0	0	0	0	0	2	2	1	0.17	0.58		OG5_127745	1	0	0	2	0	0	0	0	0	0	0	0	0	1	0	4	2	3	0.27	0.59		OG5_127745	0	1	2	5	0	6	2	1
OG5_127528	0	2	1	0	1	1	0	1	1	1	1	2	11	2	9	0.92	0.67		OG5_127528	1	1	1	1	0	2	0	1	0	1	0	0	0	0	1	9	2	8	0.6	0.63		OG5_127528	0	0	0	1	0	1	0	0
OG5_128611	2	0	1	1	2	1	2	0	1	1	1	1	13	2	10	1.08	0.67		OG5_128611	1	1	1	0	0	1	0	0	0	0	0	0	0	0	1	5	1	5	0.33	0.49		OG5_128611	0	1	1	2	0	1	0	0
OG5_128339	0	1	0	2	0	0	1	0	0	0	1	0	5	2	4	0.42	0.67		OG5_128339	4	3	0	2	0	1	1	0	0	1	0	0	0	0	0	12	4	6	0.8	1.26		OG5_128339	0	1	1	2	0	1	0	1
OG5_127438	2	0	2	0	1	1	1	0	0	1	0	0	8	2	6	0.67	0.78		OG5_127438	2	1	2	1	0	0	0	0	0	1	0	0	1	0	0	8	2	6	0.53	0.74		OG5_127438	0	1	1	2	1	1	1	0
OG5_131250	1	0	0	0	3	3	1	1	0	0	0	0	9	3	5	0.75	1.14		OG5_131250	2	0	1	1	0	0	0	0	0	2	0	0	0	0	0	6	2	4	0.4	0.74		OG5_131250	0	0	2	1	0	5	0	0
OG5_127822	1	0	1	1	1	0	0	0	0	1	1	1	7	1	7	0.58	0.51		OG5_127822	1	1	0	1	0	1	1	0	0	1	0	0	1	0	1	8	1	8	0.53	0.52		OG5_127822	1	1	1	1	0	1	1	1
OG5_127481	1	1	0	0	0	0	2	0	1	0	1	1	7	2	6	0.58	0.67		OG5_127481	2	1	0	1	0	0	0	1	0	1	0	0	1	1	0	8	2	7	0.53	0.64		OG5_127481	0	1	1	2	0	1	0	1
OG5_128930	1	0	0	0	1	0	1	0	0	0	0	1	4	1	4	0.33	0.49		OG5_128930	1	1	1	0	0	0	0	1	2	1	0	0	1	1	1	10	2	9	0.67	0.62		OG5_128930	0	0	1	2	0	1	2	0
OG5_128827	0	0	0	0	0	0	0	0	0	0	0	0	0	0	0	0	0		OG5_128827	2	3	2	1	0	0	0	0	1	3	0	0	0	0	1	13	3	7	0.87	1.13		OG5_128827	1	0	0	1	0	6	1	1
OG5_132618	0	0	1	1	1	1	1	0	0	1	1	0	7	1	7	0.58	0.51		OG5_132618	1	1	0	1	0	0	0	0	0	1	0	0	0	1	1	6	1	6	0.4	0.51		OG5_132618	0	0	1	2	1	1	1	1
OG5_128610	1	0	0	0	1	0	0	0	2	2	0	1	7	2	5	0.58	0.79		OG5_128610	0	0	0	0	0	1	2	0	0	0	0	0	0	0	1	4	2	3	0.27	0.59		OG5_128610	0	1	1	0	0	2	1	1
OG5_126823	0	0	1	1	0	1	0	1	1	0	1	1	7	1	7	0.58	0.51		OG5_126823	1	2	1	2	0	1	0	1	0	1	0	0	2	0	0	11	2	8	0.73	0.8		OG5_126823	0	1	0	1	0	1	1	0
OG5_127869	1	0	1	1	1	1	0	0	1	1	1	1	9	1	9	0.75	0.45		OG5_127869	1	1	0	1	1	2	0	1	0	1	0	0	0	0	0	8	2	7	0.53	0.64		OG5_127869	1	1	1	0	0	1	0	1
OG5_126694	3	0	0	2	1	0	1	1	0	2	0	2	12	3	7	1	1.04		OG5_126694	1	1	0	1	0	0	0	0	0	0	0	0	0	0	1	4	1	4	0.27	0.46		OG5_126694	0	2	1	0	0	2	1	0
OG5_126987	2	0	1	1	1	1	0	0	0	0	0	0	6	2	5	0.5	0.67		OG5_126987	2	3	0	2	1	0	0	0	0	1	0	0	0	0	1	10	3	6	0.67	0.98		OG5_126987	0	0	1	3	0	2	0	0
OG5_127617	1	0	0	0	0	1	2	1	1	1	0	0	7	2	6	0.58	0.67		OG5_127617	0	2	0	1	0	2	0	0	0	1	0	0	0	3	0	9	3	5	0.6	0.99		OG5_127617	0	2	0	1	0	1	0	1
OG5_127011	1	0	1	1	2	0	1	0	1	1	1	1	10	2	9	0.83	0.58		OG5_127011	1	2	0	1	0	0	0	0	0	1	0	0	0	0	0	5	2	4	0.33	0.62		OG5_127011	1	1	1	2	0	1	0	1
OG5_127828	1	0	1	1	0	2	1	0	0	1	1	0	8	2	7	0.67	0.65		OG5_127828	2	2	1	0	0	1	0	0	0	1	0	0	0	0	0	7	2	5	0.47	0.74		OG5_127828	0	1	2	2	0	1	1	0
OG5_127830	1	1	1	0	1	1	0	0	2	1	1	1	10	2	9	0.83	0.58		OG5_127830	1	1	0	1	0	0	0	0	0	0	0	0	0	0	1	4	1	4	0.27	0.46		OG5_127830	1	1	1	1	0	1	0	0
OG5_127250	2	1	1	2	0	0	0	1	0	0	1	1	9	2	7	0.75	0.75		OG5_127250	1	0	1	1	0	1	0	0	0	0	0	0	0	0	0	4	1	4	0.27	0.46		OG5_127250	0	1	3	2	0	0	2	1
OG5_127432	1	1	0	0	0	0	2	1	0	0	0	0	5	2	4	0.42	0.67		OG5_127432	2	0	2	2	0	0	1	0	0	0	0	0	0	0	0	7	2	4	0.47	0.83		OG5_127432	0	2	4	1	0	1	1	0
OG5_127020	1	0	1	0	1	0	1	0	1	0	0	0	5	1	5	0.42	0.51		OG5_127020	1	1	1	1	0	0	0	1	0	1	0	0	0	0	0	6	1	6	0.4	0.51		OG5_127020	2	0	3	2	0	1	0	1
OG5_127182	0	1	3	1	1	1	1	1	1	1	1	0	12	3	10	1	0.74		OG5_127182	1	1	0	1	0	1	0	0	0	1	0	0	1	0	0	6	1	6	0.4	0.51		OG5_127182	0	0	1	0	0	2	0	0
OG5_129304	0	0	1	0	0	0	3	1	1	1	2	0	9	3	6	0.75	0.97		OG5_129304	2	0	0	0	0	0	0	0	0	7	0	0	0	0	0	9	7	2	0.6	1.84		OG5_129304	0	1	0	1	0	1	0	0
OG5_128323	2	0	1	1	1	1	0	1	1	1	1	1	11	2	10	0.92	0.51		OG5_128323	1	1	1	1	0	1	0	0	0	1	0	0	0	0	0	6	1	6	0.4	0.51		OG5_128323	0	0	0	1	0	1	0	1
OG5_127692	2	0	1	1	1	1	1	0	0	0	0	1	8	2	7	0.67	0.65		OG5_127692	1	1	1	3	0	0	0	0	0	1	0	0	0	0	1	8	3	6	0.53	0.83		OG5_127692	0	0	1	1	0	1	1	1
OG5_130491	2	1	1	1	0	1	1	0	1	1	1	1	11	2	10	0.92	0.51		OG5_130491	0	1	1	0	1	0	1	0	1	0	0	0	0	0	0	5	1	5	0.33	0.49		OG5_130491	1	0	0	0	0	0	1	1
OG5_129277	1	0	1	1	0	0	0	1	1	1	1	0	7	1	7	0.58	0.51		OG5_129277	1	1	0	2	0	1	0	0	0	2	0	0	0	0	0	7	2	5	0.47	0.74		OG5_129277	0	0	1	4	0	2	0	0
OG5_129211	0	0	1	1	1	1	0	1	0	1	0	0	6	1	6	0.5	0.52		OG5_129211	1	1	1	1	0	0	1	0	0	0	1	0	0	0	1	7	1	7	0.47	0.52		OG5_129211	0	1	0	2	0	1	1	1
OG5_126794	2	0	0	0	0	0	1	0	0	2	1	0	6	2	4	0.5	0.8		OG5_126794	1	2	1	1	0	0	0	0	0	0	0	0	0	0	1	6	2	5	0.4	0.63		OG5_126794	0	2	2	2	0	2	0	1
OG5_127241	1	0	0	0	0	1	1	1	0	0	0	1	5	1	5	0.42	0.51		OG5_127241	1	2	1	1	0	1	0	0	0	1	0	0	0	0	0	7	2	6	0.47	0.64		OG5_127241	0	0	2	4	1	1	0	0
OG5_130891	1	1	1	0	0	0	0	0	1	0	0	0	4	1	4	0.33	0.49		OG5_130891	2	1	1	3	1	0	0	0	0	0	0	0	0	0	0	8	3	5	0.53	0.92		OG5_130891	0	0	4	0	1	2	0	1
OG5_128368	1	0	1	1	0	0	0	1	1	0	0	1	6	1	6	0.5	0.52		OG5_128368	1	1	1	2	0	0	0	0	0	0	0	0	0	0	0	5	2	4	0.33	0.62		OG5_128368	1	0	2	4	0	1	2	0
OG5_127295	1	0	1	1	0	2	0	0	0	0	1	0	6	2	5	0.5	0.67		OG5_127295	1	1	1	1	0	0	0	0	0	0	0	0	0	0	0	4	1	4	0.27	0.46		OG5_127295	1	3	2	2	0	2	0	0
OG5_140051	1	0	0	0	1	1	0	0	1	0	0	1	5	1	5	0.42	0.51		OG5_140051	0	1	1	0	1	0	1	0	0	0	1	0	0	0	0	5	1	5	0.33	0.49		OG5_140051	2	1	0	3	2	0	0	0
OG5_127733	1	0	1	1	1	0	0	1	1	1	2	0	9	2	8	0.75	0.62		OG5_127733	1	1	1	1	1	1	0	0	0	1	0	0	0	0	0	7	1	7	0.47	0.52		OG5_127733	1	0	0	1	0	1	0	1
OG5_128625	0	1	0	1	1	0	1	1	2	1	1	0	9	2	8	0.75	0.62		OG5_128625	1	1	1	1	0	1	0	1	0	1	0	0	0	0	0	7	1	7	0.47	0.52		OG5_128625	0	1	1	1	0	1	0	0
OG5_128171	1	0	0	1	0	1	1	1	0	0	0	1	6	1	6	0.5	0.52		OG5_128171	1	1	1	1	1	2	0	0	0	1	0	0	1	0	1	10	2	9	0.67	0.62		OG5_128171	0	1	0	1	0	1	0	0
OG5_127927	0	1	2	0	0	3	0	0	0	1	0	0	7	3	4	0.58	1		OG5_127927	0	3	1	1	0	1	0	0	0	1	0	0	0	0	1	8	3	6	0.53	0.83		OG5_127927	0	1	1	1	0	1	1	0
OG5_128550	6	0	0	0	0	0	0	0	0	0	0	0	6	6	1	0.5	1.73		OG5_128550	0	1	0	3	0	0	0	0	0	1	0	0	0	0	3	8	3	4	0.53	1.06		OG5_128550	0	0	1	2	0	0	3	0
OG5_127109	0	0	1	0	0	1	1	0	2	0	1	1	7	2	6	0.58	0.67		OG5_127109	0	2	0	1	0	1	0	1	0	1	0	0	1	0	0	7	2	6	0.47	0.64		OG5_127109	0	1	1	1	0	1	1	0
OG5_148059	1	2	0	0	1	1	1	0	1	1	1	0	9	2	8	0.75	0.62		OG5_148059	0	0	2	0	0	0	1	0	0	0	1	0	0	0	0	4	2	3	0.27	0.59		OG5_148059	1	0	0	0	0	0	1	0
OG5_126763	0	0	1	1	0	1	0	1	1	0	0	0	5	1	5	0.42	0.51		OG5_126763	3	2	0	0	0	0	0	0	1	1	0	0	0	0	0	7	3	4	0.47	0.92		OG5_126763	2	0	1	0	0	2	1	2
OG5_127771	1	0	1	0	1	1	1	0	1	1	0	0	7	1	7	0.58	0.51		OG5_127771	1	1	0	1	1	0	0	0	0	1	0	0	0	0	0	5	1	5	0.33	0.49		OG5_127771	1	1	2	0	0	1	1	1
OG5_142653	1	0	0	1	0	0	1	0	1	0	0	0	4	1	4	0.33	0.49		OG5_142653	0	0	0	0	0	0	0	2	0	1	0	0	0	0	3	6	3	3	0.4	0.91		OG5_142653	0	1	2	0	2	1	0	1
OG5_126769	0	0	0	0	0	0	1	3	0	0	0	0	4	3	2	0.33	0.89		OG5_126769	0	0	0	1	0	0	0	0	0	0	0	0	0	1	0	2	1	2	0.13	0.35		OG5_126769	1	2	2	2	0	1	3	1
OG5_130628	2	0	2	1	1	0	0	0	1	0	2	0	9	2	6	0.75	0.87		OG5_130628	2	0	0	1	1	0	0	0	0	2	0	0	0	0	0	6	2	4	0.4	0.74		OG5_130628	0	0	1	2	0	1	0	0
OG5_126853	1	0	0	1	0	2	1	0	1	1	1	1	9	2	8	0.75	0.62		OG5_126853	0	1	0	0	1	0	1	0	1	0	0	0	0	0	1	5	1	5	0.33	0.49		OG5_126853	0	0	1	1	0	1	0	0
OG5_126796	1	0	0	1	1	2	0	1	0	1	0	0	7	2	6	0.58	0.67		OG5_126796	2	1	0	1	0	0	1	0	0	1	0	0	0	0	0	6	2	5	0.4	0.63		OG5_126796	0	0	1	2	0	1	1	1
OG5_126956	0	0	0	0	1	1	1	0	1	0	1	1	6	1	6	0.5	0.52		OG5_126956	2	1	1	1	0	0	0	2	0	0	0	0	0	0	0	7	2	5	0.47	0.74		OG5_126956	0	1	1	1	1	1	0	1
OG5_127339	0	0	1	1	1	0	1	2	1	0	0	1	8	2	7	0.67	0.65		OG5_127339	1	0	1	1	0	0	1	0	0	0	0	0	0	0	0	4	1	4	0.27	0.46		OG5_127339	0	0	3	2	0	1	0	1
OG5_127648	1	0	0	0	0	1	1	1	1	1	1	1	8	1	8	0.67	0.49		OG5_127648	1	1	1	0	0	1	0	0	0	0	0	0	0	0	0	4	1	4	0.27	0.46		OG5_127648	0	2	1	1	0	1	0	1
OG5_128442	0	0	0	0	1	1	0	0	0	0	0	1	3	1	3	0.25	0.45		OG5_128442	1	0	1	3	0	1	0	0	0	2	0	0	1	0	0	9	3	6	0.6	0.91		OG5_128442	0	1	1	1	0	1	1	1
OG5_130251	0	0	0	0	0	0	0	2	1	0	1	1	5	2	4	0.42	0.67		OG5_130251	1	1	0	2	0	2	0	1	0	0	0	0	0	0	0	7	2	5	0.47	0.74		OG5_130251	0	0	1	1	0	3	0	1
OG5_127814	1	0	1	1	1	1	1	0	0	1	0	1	8	1	8	0.67	0.49		OG5_127814	1	1	0	0	0	0	0	0	0	0	0	0	0	0	1	3	1	3	0.2	0.41		OG5_127814	0	1	1	1	0	1	1	1
OG5_127729	2	0	0	1	1	1	0	0	1	0	1	0	7	2	6	0.58	0.67		OG5_127729	1	1	0	0	0	0	0	0	0	1	0	0	0	0	1	4	1	4	0.27	0.46		OG5_127729	0	0	2	2	0	1	0	0
OG5_129108	0	1	2	1	0	0	2	1	1	0	0	0	8	2	6	0.67	0.78		OG5_129108	0	0	0	0	0	0	0	0	0	1	0	0	0	0	1	2	1	2	0.13	0.35		OG5_129108	0	2	3	3	0	1	0	0
OG5_127883	0	0	0	0	0	2	0	0	0	0	0	0	2	2	1	0.17	0.58		OG5_127883	1	3	0	0	0	0	1	2	0	0	0	0	0	0	0	7	3	4	0.47	0.92		OG5_127883	1	0	4	1	0	2	0	2
OG5_127169	0	0	1	0	2	1	0	0	1	0	1	0	6	2	5	0.5	0.67		OG5_127169	1	1	1	0	0	0	0	0	0	0	0	0	0	0	0	3	1	3	0.2	0.41		OG5_127169	1	2	1	1	0	2	1	1
OG5_127392	2	0	0	0	0	0	1	1	0	0	0	0	4	2	3	0.33	0.65		OG5_127392	2	0	0	1	0	0	0	0	0	1	0	0	0	0	0	4	2	3	0.27	0.59		OG5_127392	0	0	1	1	0	2	1	0
OG5_127403	2	0	0	0	0	0	0	0	0	0	0	0	2	2	1	0.17	0.58		OG5_127403	0	0	1	1	0	0	0	1	0	0	0	0	0	0	1	4	1	4	0.27	0.46		OG5_127403	1	1	3	4	0	2	1	1
OG5_128230	3	0	1	0	1	0	1	0	0	0	1	0	7	3	5	0.58	0.9		OG5_128230	2	2	1	3	0	0	0	0	0	0	0	0	0	0	0	8	3	4	0.53	0.99		OG5_128230	0	0	0	1	0	1	1	0
OG5_126981	1	2	0	1	0	0	1	1	0	1	1	0	8	2	7	0.67	0.65		OG5_126981	1	1	1	1	0	0	0	0	0	1	0	0	0	0	1	6	1	6	0.4	0.51		OG5_126981	0	0	0	1	0	2	1	0
OG5_126995	3	0	1	0	0	1	5	0	0	0	0	0	10	5	4	0.83	1.59		OG5_126995	0	0	0	1	0	0	0	0	0	2	0	0	0	0	1	4	2	3	0.27	0.59		OG5_126995	0	1	1	0	0	1	0	1
OG5_135252	2	0	1	0	0	0	1	1	1	0	0	0	6	2	5	0.5	0.67		OG5_135252	3	2	0	2	0	0	0	0	0	1	0	0	0	0	0	8	3	4	0.53	0.99		OG5_135252	0	0	1	0	0	3	0	0
OG5_131172	1	0	1	1	0	1	0	0	0	1	0	0	5	1	5	0.42	0.51		OG5_131172	1	1	0	1	1	1	0	0	0	2	0	0	1	0	1	9	2	8	0.6	0.63		OG5_131172	1	0	0	1	0	1	0	0
OG5_128165	0	1	1	1	1	1	1	0	1	1	0	0	8	1	8	0.67	0.49		OG5_128165	1	1	1	1	0	0	0	0	0	1	0	0	0	0	0	5	1	5	0.33	0.49		OG5_128165	1	0	1	1	0	1	1	0
OG5_126980	2	0	1	0	0	1	1	0	0	0	1	1	7	2	6	0.58	0.67		OG5_126980	2	1	0	1	0	0	0	0	0	1	1	0	0	0	0	6	2	5	0.4	0.63		OG5_126980	0	0	1	1	0	1	0	1
OG5_126692	0	1	1	0	1	1	2	0	0	0	1	1	8	2	7	0.67	0.65		OG5_126692	0	2	1	0	0	0	0	0	0	1	0	0	0	0	0	4	2	3	0.27	0.59		OG5_126692	0	1	1	2	0	1	1	0
OG5_126727	0	1	0	1	0	2	0	0	1	2	2	0	9	2	6	0.75	0.87		OG5_126727	0	1	0	1	0	0	0	0	0	0	0	0	0	1	0	3	1	3	0.2	0.41		OG5_126727	2	1	0	0	0	0	2	1
OG5_126954	1	1	0	1	0	0	1	0	2	1	1	1	9	2	8	0.75	0.62		OG5_126954	0	1	0	0	1	0	0	0	0	0	0	0	0	0	1	3	1	3	0.2	0.41		OG5_126954	0	1	1	0	0	0	0	0
OG5_132389	1	1	0	0	1	0	0	1	0	0	1	1	6	1	6	0.5	0.52		OG5_132389	2	1	1	0	0	1	0	0	0	0	0	0	0	0	0	5	2	4	0.33	0.62		OG5_132389	0	1	4	1	0	1	0	0
OG5_158682	1	0	0	0	0	0	0	1	2	0	0	1	5	2	4	0.42	0.67		OG5_158682	0	0	1	2	0	1	0	0	0	2	0	0	0	0	0	6	2	4	0.4	0.74		OG5_158682	0	3	0	1	0	1	1	0
OG5_130649	0	0	1	1	0	0	0	0	1	1	0	1	5	1	5	0.42	0.51		OG5_130649	1	1	1	2	0	0	1	0	0	0	0	0	0	0	0	6	2	5	0.4	0.63		OG5_130649	2	1	1	0	0	0	0	1
OG5_128029	0	0	1	1	0	1	0	0	1	0	1	1	6	1	6	0.5	0.52		OG5_128029	1	1	0	0	0	1	0	0	0	0	0	0	0	0	1	4	1	4	0.27	0.46		OG5_128029	1	2	0	1	0	2	0	1
OG5_127092	3	0	1	0	0	0	0	0	0	0	0	0	4	3	2	0.33	0.89		OG5_127092	1	1	0	1	0	0	0	0	0	1	0	0	0	0	0	4	1	4	0.27	0.46		OG5_127092	0	1	3	2	1	3	0	0
OG5_140523	0	0	0	0	0	1	0	0	0	0	0	0	1	1	1	0.08	0.29		OG5_140523	0	0	0	0	0	2	1	0	1	0	0	0	1	0	1	6	2	5	0.4	0.63		OG5_140523	2	1	0	0	0	0	1	1
OG5_127594	0	0	0	0	0	0	1	1	0	0	0	0	2	1	2	0.17	0.39		OG5_127594	0	0	0	0	0	0	0	0	0	0	0	0	0	0	1	1	1	1	0.07	0.26		OG5_127594	2	1	2	4	1	2	2	1
OG5_129059	0	0	0	1	0	2	1	1	0	0	2	0	7	2	5	0.58	0.79		OG5_129059	1	4	0	0	0	0	1	0	0	1	0	0	0	0	1	8	4	5	0.53	1.06		OG5_129059	0	1	1	0	0	0	0	0
OG5_126912	2	0	0	1	0	0	2	1	1	0	0	0	7	2	5	0.58	0.79		OG5_126912	1	1	1	1	0	0	0	0	0	2	0	0	0	0	0	6	2	5	0.4	0.63		OG5_126912	0	0	1	1	0	1	1	0
OG5_127447	1	1	1	1	1	1	1	0	0	1	1	0	9	1	9	0.75	0.45		OG5_127447	1	1	0	1	0	0	0	0	0	1	0	0	0	0	0	4	1	4	0.27	0.46		OG5_127447	1	1	0	1	0	0	0	0
OG5_126665	1	0	0	2	0	0	0	1	0	1	0	0	5	2	4	0.42	0.67		OG5_126665	1	1	0	2	0	0	0	1	0	2	0	0	0	0	0	7	2	5	0.47	0.74		OG5_126665	1	0	1	1	0	1	1	0
OG5_136059	0	1	1	1	0	0	1	0	0	0	1	1	6	1	6	0.5	0.52		OG5_136059	1	1	0	1	0	0	1	0	0	1	0	0	0	0	1	6	1	6	0.4	0.51		OG5_136059	0	0	1	1	0	2	0	1
OG5_126637	2	0	0	0	1	2	0	0	0	1	1	0	7	2	5	0.58	0.79		OG5_126637	2	1	0	0	0	0	0	1	0	0	0	0	0	0	1	5	2	4	0.33	0.62		OG5_126637	0	1	1	2	0	0	0	0
OG5_127211	1	0	1	1	1	1	1	0	1	1	0	0	8	1	8	0.67	0.49		OG5_127211	0	0	1	1	0	0	0	0	0	1	0	0	0	0	0	3	1	3	0.2	0.41		OG5_127211	0	1	1	1	0	1	0	1
OG5_135658	0	0	0	0	1	0	0	0	0	1	0	0	2	1	2	0.17	0.39		OG5_135658	0	1	1	1	2	1	0	0	0	0	0	1	0	0	1	8	2	7	0.53	0.64		OG5_135658	0	2	1	0	0	0	1	1
OG5_133986	0	0	0	0	0	0	0	0	4	0	0	0	4	4	1	0.33	1.15		OG5_133986	0	0	1	2	0	1	0	1	0	0	0	0	0	0	0	5	2	4	0.33	0.62		OG5_133986	0	3	0	1	0	1	2	0
OG5_129468	0	0	0	0	0	0	0	0	0	0	0	0	0	0	0	0	0		OG5_129468	1	0	0	3	1	1	0	0	0	0	0	0	0	0	1	7	3	5	0.47	0.83		OG5_129468	0	2	2	1	1	3	1	0
OG5_133371	0	1	0	1	1	1	0	0	2	0	1	1	8	2	7	0.67	0.65		OG5_133371	1	1	0	1	0	0	0	1	0	1	0	0	0	0	0	5	1	5	0.33	0.49		OG5_133371	0	1	0	1	0	1	0	0
OG5_127179	1	0	1	0	1	0	1	1	1	1	1	1	9	1	9	0.75	0.45		OG5_127179	1	0	0	0	0	0	1	0	0	1	0	0	0	0	0	3	1	3	0.2	0.41		OG5_127179	0	0	1	2	0	1	0	0
OG5_127904	0	1	2	0	0	0	1	1	1	0	0	0	6	2	5	0.5	0.67		OG5_127904	1	1	1	1	0	1	0	0	0	1	0	0	0	0	0	6	1	6	0.4	0.51		OG5_127904	0	1	1	1	0	0	0	1
OG5_128491	1	0	1	0	1	1	1	1	0	0	0	0	6	1	6	0.5	0.52		OG5_128491	1	1	1	1	0	0	0	0	0	1	0	0	0	0	1	6	1	6	0.4	0.51		OG5_128491	1	0	0	1	0	1	0	0
OG5_126756	0	0	1	1	1	1	1	1	0	0	1	0	7	1	7	0.58	0.51		OG5_126756	2	1	0	1	0	0	0	0	0	0	0	0	0	0	0	4	2	3	0.27	0.59		OG5_126756	1	0	1	1	0	0	0	1
OG5_127448	0	0	0	0	1	2	0	1	2	0	2	1	9	2	6	0.75	0.87		OG5_127448	0	0	0	0	0	0	0	1	0	0	0	0	0	0	0	1	1	1	0.07	0.26		OG5_127448	0	2	3	0	0	0	1	0
OG5_129806	1	0	0	0	1	0	1	0	1	0	1	1	6	1	6	0.5	0.52		OG5_129806	1	1	1	1	0	0	0	0	0	0	0	0	0	0	0	4	1	4	0.27	0.46		OG5_129806	1	0	1	1	0	1	1	1
OG5_127412	1	0	0	1	1	0	1	0	0	0	1	0	5	1	5	0.42	0.51		OG5_127412	2	1	0	1	0	1	0	0	0	0	0	0	0	0	0	5	2	4	0.33	0.62		OG5_127412	1	1	1	0	0	1	1	0
OG5_127019	0	0	0	0	0	0	0	0	1	1	0	0	2	1	2	0.17	0.39		OG5_127019	2	0	0	1	0	0	0	0	0	1	0	0	1	1	0	6	2	5	0.4	0.63		OG5_127019	0	2	1	1	0	2	1	1
OG5_128926	2	0	0	1	0	0	1	0	0	0	0	0	4	2	3	0.33	0.65		OG5_128926	0	0	0	1	0	0	0	1	0	0	0	0	0	0	0	2	1	2	0.13	0.35		OG5_128926	0	1	3	4	0	2	0	0
OG5_127195	0	0	0	0	0	0	0	1	1	0	0	0	2	1	2	0.17	0.39		OG5_127195	3	1	3	2	0	0	0	0	0	2	0	0	0	0	0	11	3	5	0.73	1.16		OG5_127195	0	0	1	0	0	0	0	1
OG5_127125	1	1	1	1	1	0	0	0	0	1	0	0	6	1	6	0.5	0.52		OG5_127125	1	1	0	0	0	0	1	0	0	1	0	0	0	0	0	4	1	4	0.27	0.46		OG5_127125	0	1	0	1	0	2	0	1
OG5_130212	1	0	0	0	0	1	1	0	0	0	1	1	5	1	5	0.42	0.51		OG5_130212	1	0	2	1	0	0	0	0	0	1	0	0	0	0	0	5	2	4	0.33	0.62		OG5_130212	1	1	1	1	0	0	0	1
OG5_127714	0	0	0	0	1	1	1	0	1	0	0	0	4	1	4	0.33	0.49		OG5_127714	2	2	1	0	0	0	0	0	0	0	0	0	0	0	0	5	2	3	0.33	0.72		OG5_127714	0	2	2	0	0	0	0	2
OG5_130166	0	0	0	0	0	0	0	1	3	1	1	0	6	3	4	0.5	0.9		OG5_130166	0	0	0	2	0	0	0	0	0	1	0	0	0	0	0	3	2	2	0.2	0.56		OG5_130166	0	1	2	0	0	2	0	1
OG5_127238	1	0	1	0	0	0	1	0	0	0	0	0	3	1	3	0.25	0.45		OG5_127238	1	1	0	2	0	0	0	1	0	1	0	0	0	0	0	6	2	5	0.4	0.63		OG5_127238	0	1	1	1	0	1	0	1
OG5_127680	2	1	0	0	0	0	0	0	1	0	0	0	4	2	3	0.33	0.65		OG5_127680	1	0	1	0	0	0	0	2	0	0	0	0	1	0	0	5	2	4	0.33	0.62		OG5_127680	0	0	0	1	0	0	0	0
OG5_127669	2	0	0	0	0	0	2	0	0	1	0	0	5	2	3	0.42	0.79		OG5_127669	1	1	0	1	0	0	0	0	0	0	0	0	0	0	0	3	1	3	0.2	0.41		OG5_127669	1	1	1	0	0	2	0	1
OG5_137033	1	0	0	0	0	1	1	0	0	0	0	0	3	1	3	0.25	0.45		OG5_137033	0	0	0	1	1	1	0	1	0	0	0	0	0	0	1	5	1	5	0.33	0.49		OG5_137033	1	1	1	0	0	1	0	2
OG5_149820	1	0	1	1	0	0	0	1	1	0	0	0	5	1	5	0.42	0.51		OG5_149820	0	0	0	0	0	0	0	0	0	0	0	0	0	1	0	1	1	1	0.07	0.26		OG5_149820	2	2	0	1	1	0	0	1
OG5_126609	0	1	1	0	0	0	0	2	0	0	0	0	4	2	3	0.33	0.65		OG5_126609	1	1	0	4	0	0	0	0	0	0	0	0	0	0	0	6	4	3	0.4	1.06		OG5_126609	0	1	1	0	0	1	1	0
OG5_135545	1	0	0	0	1	1	0	1	0	0	0	0	4	1	4	0.33	0.49		OG5_135545	1	1	0	1	0	1	1	0	0	0	0	0	0	0	0	5	1	5	0.33	0.49		OG5_135545	0	1	1	2	0	0	0	1
OG5_169317	0	0	1	1	0	0	1	0	0	0	0	0	3	1	3	0.25	0.45		OG5_169317	2	2	0	0	0	1	0	0	0	0	0	0	0	0	1	6	2	4	0.4	0.74		OG5_169317	0	0	1	2	0	1	1	0
OG5_136029	1	0	0	0	0	0	0	1	0	1	0	1	4	1	4	0.33	0.49		OG5_136029	2	0	0	1	0	0	0	0	0	0	0	0	0	0	0	3	2	2	0.2	0.56		OG5_136029	0	2	1	2	1	0	0	1
OG5_134361	0	1	0	0	0	0	0	0	0	0	0	0	1	1	1	0.08	0.29		OG5_134361	0	0	0	0	1	0	0	0	0	3	0	0	0	0	1	5	3	3	0.33	0.82		OG5_134361	0	2	1	0	0	2	3	0
OG5_127457	1	0	0	0	0	0	0	0	0	0	0	0	1	1	1	0.08	0.29		OG5_127457	1	0	0	2	0	0	0	0	0	0	0	0	0	0	0	3	2	2	0.2	0.56		OG5_127457	1	2	2	2	0	1	2	0
OG5_127327	0	0	0	0	0	0	1	1	1	0	0	0	3	1	3	0.25	0.45		OG5_127327	0	1	1	0	0	1	1	0	0	1	0	0	1	0	0	6	1	6	0.4	0.51		OG5_127327	0	0	1	1	0	0	0	0
OG5_128387	2	0	0	1	0	0	1	0	0	0	0	0	4	2	3	0.33	0.65		OG5_128387	1	1	0	0	1	1	0	0	0	0	0	0	0	0	0	4	1	4	0.27	0.46		OG5_128387	0	0	0	2	0	2	0	1
OG5_132867	1	0	0	0	0	0	1	0	0	0	0	0	2	1	2	0.17	0.39		OG5_132867	0	0	1	1	0	1	0	0	0	1	0	0	0	0	1	5	1	5	0.33	0.49		OG5_132867	0	0	1	2	0	3	0	0
OG5_127736	0	0	0	0	0	0	0	0	0	1	0	0	1	1	1	0.08	0.29		OG5_127736	1	1	0	1	0	1	0	0	0	1	0	0	0	0	0	5	1	5	0.33	0.49		OG5_127736	0	0	2	3	1	0	0	0
OG5_133704	0	0	0	0	0	0	2	0	0	0	0	0	2	2	1	0.17	0.58		OG5_133704	0	0	0	2	0	1	0	0	0	2	0	0	0	1	1	7	2	5	0.47	0.74		OG5_133704	0	0	1	2	0	0	0	0
OG5_127499	0	0	1	0	0	0	0	0	1	1	0	0	3	1	3	0.25	0.45		OG5_127499	1	1	1	1	0	1	0	0	0	0	0	0	0	0	0	5	1	5	0.33	0.49		OG5_127499	0	1	1	1	0	1	0	0
OG5_126870	0	0	1	0	0	0	0	0	0	0	0	0	1	1	1	0.08	0.29		OG5_126870	0	0	0	1	1	0	0	1	0	0	0	0	0	0	0	3	1	3	0.2	0.41		OG5_126870	0	1	0	0	1	0	0	0
OG5_137810	1	1	2	1	0	0	0	0	0	0	0	0	5	2	4	0.42	0.67		OG5_137810	0	0	0	2	0	1	1	0	0	0	0	0	0	0	0	4	2	3	0.27	0.59		OG5_137810	0	0	2	0	0	0	0	0
OG5_149938	0	0	0	0	1	1	1	0	0	0	0	0	3	1	3	0.25	0.45		OG5_149938	1	1	1	1	0	0	0	0	0	1	0	0	0	0	1	6	1	6	0.4	0.51		OG5_149938	0	0	0	0	0	1	0	1
OG5_128872	1	0	1	1	0	0	1	0	0	0	0	0	4	1	4	0.33	0.49		OG5_128872	1	1	0	1	0	0	0	0	0	1	0	0	0	0	0	4	1	4	0.27	0.46		OG5_128872	0	0	1	1	0	0	0	1
OG5_128969	0	0	1	0	1	1	0	0	0	1	1	1	6	1	6	0.5	0.52		OG5_128969	0	0	0	1	0	0	0	0	0	1	0	0	0	0	0	2	1	2	0.13	0.35		OG5_128969	0	0	1	1	0	1	0	0
OG5_127973	1	0	0	0	0	0	1	0	0	0	1	1	4	1	4	0.33	0.49		OG5_127973	1	1	0	1	0	0	0	0	0	1	0	0	0	0	0	4	1	4	0.27	0.46		OG5_127973	0	0	0	1	0	1	0	0
OG5_128027	0	0	0	0	0	1	0	1	0	0	0	0	2	1	2	0.17	0.39		OG5_128027	1	1	0	2	0	0	0	0	0	1	0	0	0	0	0	5	2	4	0.33	0.62		OG5_128027	0	0	0	2	0	1	1	0
OG5_129336	1	0	0	0	0	2	1	0	0	0	0	0	4	2	3	0.33	0.65		OG5_129336	1	1	0	1	0	0	0	0	0	0	0	0	0	0	0	3	1	3	0.2	0.41		OG5_129336	0	1	1	1	0	0	0	0
OG5_129695	1	0	0	0	0	0	1	0	0	0	0	0	2	1	2	0.17	0.39		OG5_129695	1	1	0	1	0	0	0	0	0	1	0	0	0	0	0	4	1	4	0.27	0.46		OG5_129695	1	1	2	0	0	1	0	0
OG5_128367	0	0	1	0	0	0	0	0	1	0	0	0	2	1	2	0.17	0.39		OG5_128367	1	1	0	0	0	0	0	0	0	1	0	0	0	0	0	3	1	3	0.2	0.41		OG5_128367	0	1	1	1	0	0	1	1
OG5_126618	0	0	1	0	0	0	1	0	0	1	1	1	5	1	5	0.42	0.51		OG5_126618	1	0	0	0	1	0	0	0	1	1	0	0	0	0	0	4	1	4	0.27	0.46		OG5_126618	0	0	0	0	0	0	1	0
OG5_127040	0	0	0	0	0	1	1	0	0	0	0	0	2	1	2	0.17	0.39		OG5_127040	1	1	1	0	1	1	0	0	0	1	0	0	0	0	0	6	1	6	0.4	0.51		OG5_127040	0	0	0	1	0	1	0	0
OG5_129069	1	2	0	0	0	0	1	1	0	0	0	0	5	2	4	0.42	0.67		OG5_129069	1	0	0	0	0	0	0	0	0	1	0	0	0	0	0	2	1	2	0.13	0.35		OG5_129069	0	0	0	0	0	2	0	1
OG5_128876	1	0	0	1	0	0	0	0	0	0	1	0	3	1	3	0.25	0.45		OG5_128876	0	0	0	1	0	0	0	1	0	0	0	0	0	0	0	2	1	2	0.13	0.35		OG5_128876	0	0	2	3	0	0	0	0
OG5_127254	1	0	1	0	0	0	1	0	1	0	0	0	4	1	4	0.33	0.49		OG5_127254	0	1	0	1	0	1	0	0	0	0	0	0	0	0	0	3	1	3	0.2	0.41		OG5_127254	0	0	0	1	0	1	0	0
OG5_128371	0	1	0	0	1	1	0	0	0	1	2	0	6	2	5	0.5	0.67		OG5_128371	0	0	0	1	0	0	0	0	0	0	0	0	0	0	0	1	1	1	0.07	0.26		OG5_128371	0	0	0	0	0	0	1	1
OG5_127269	0	1	0	0	0	1	1	0	1	0	1	0	5	1	5	0.42	0.51		OG5_127269	0	0	0	0	0	0	0	1	0	0	0	0	0	0	0	1	1	1	0.07	0.26		OG5_127269	0	0	1	0	0	0	0	0
OG5_143355	0	0	3	0	0	0	0	0	0	0	0	1	4	3	2	0.33	0.89		OG5_143355	0	0	0	0	0	1	0	0	0	0	0	0	0	0	0	1	1	1	0.07	0.26		OG5_143355	1	1	0	1	1	0	0	0
OG5_128201	1	0	0	0	0	0	0	0	1	0	0	0	2	1	2	0.17	0.39		OG5_128201	0	1	0	1	0	0	0	0	0	0	0	0	0	0	0	2	1	2	0.13	0.35		OG5_128201	0	0	2	1	1	1	0	0
OG5_134674	1	0	0	0	0	0	0	0	0	0	0	0	1	1	1	0.08	0.29		OG5_134674	1	0	0	0	0	0	0	0	0	1	0	0	0	0	0	2	1	2	0.13	0.35		OG5_134674	0	0	2	2	0	2	0	0
OG5_127170	1	0	0	0	0	0	0	0	1	1	0	0	3	1	3	0.25	0.45		OG5_127170	1	1	1	1	0	0	0	0	0	0	0	0	0	0	0	4	1	4	0.27	0.46		OG5_127170	0	0	1	0	0	0	0	0
OG5_130173	1	0	0	0	0	0	0	0	1	1	0	0	3	1	3	0.25	0.45		OG5_130173	0	0	0	1	0	1	0	0	0	0	0	0	0	0	2	4	2	3	0.27	0.59		OG5_130173	0	0	0	0	0	1	0	0
OG5_127507	0	0	0	0	0	0	1	0	0	1	0	0	2	1	2	0.17	0.39		OG5_127507	0	1	1	2	0	0	0	0	0	0	0	0	0	0	0	4	2	3	0.27	0.59		OG5_127507	0	1	1	0	0	0	0	0
OG5_135299	0	0	0	0	1	1	0	0	1	0	1	1	5	1	5	0.42	0.51		OG5_135299	0	0	0	0	0	0	0	0	0	0	0	0	0	0	1	1	1	1	0.07	0.26		OG5_135299	0	0	0	0	1	0	0	0
OG5_126847	0	0	0	0	0	0	0	0	0	1	1	0	2	1	2	0.17	0.39		OG5_126847	0	0	1	0	1	1	0	0	0	0	0	0	0	0	0	3	1	3	0.2	0.41		OG5_126847	0	0	0	1	0	0	0	1
OG5_129285	0	0	1	0	0	0	1	1	1	0	0	0	4	1	4	0.33	0.49		OG5_129285	0	0	0	0	0	0	1	0	0	0	0	0	0	0	0	1	1	1	0.07	0.26		OG5_129285	0	1	0	0	0	0	0	0
OG5_127150	1	0	0	0	0	0	0	0	0	1	0	0	2	1	2	0.17	0.39		OG5_127150	0	0	1	0	0	0	0	0	0	0	0	0	0	0	0	1	1	1	0.07	0.26		OG5_127150	0	0	0	2	0	2	0	0
OG5_127790	0	0	0	0	0	0	0	1	0	0	0	0	1	1	1	0.08	0.29		OG5_127790	1	1	1	1	0	0	0	0	0	0	0	0	0	0	0	4	1	4	0.27	0.46		OG5_127790	0	0	0	0	0	1	0	0
OG5_128859	0	0	1	0	0	0	1	0	0	0	0	0	2	1	2	0.17	0.39		OG5_128859	1	1	0	0	0	0	0	0	0	1	0	0	0	0	0	3	1	3	0.2	0.41		OG5_128859	0	0	0	0	0	1	0	0
OG5_128948	1	0	0	0	0	1	0	0	0	0	0	0	2	1	2	0.17	0.39		OG5_128948	0	0	1	0	0	0	0	0	0	0	0	0	0	0	0	1	1	1	0.07	0.26		OG5_128948	0	0	0	1	0	2	0	0
OG5_128046	0	0	0	0	0	0	1	0	0	0	0	0	1	1	1	0.08	0.29		OG5_128046	0	1	0	0	0	0	0	0	0	0	0	0	0	0	1	2	1	2	0.13	0.35		OG5_128046	0	1	0	0	0	0	0	0
OG5_127987	0	0	0	0	0	0	0	0	1	0	0	0	1	1	1	0.08	0.29		OG5_127987	0	0	0	0	0	1	0	0	0	0	0	0	0	0	0	1	1	1	0.07	0.26		OG5_127987	0	2	1	0	0	0	0	0
OG5_127905	0	0	0	0	0	1	0	0	0	1	0	0	2	1	2	0.17	0.39		OG5_127905	0	0	0	0	0	0	0	0	0	0	0	0	0	0	0	0	0	0	0	0		OG5_127905	1	1	1	0	0	0	0	0
OG5_126613	0	0	0	0	1	1	0	0	1	0	0	0	3	1	3	0.25	0.45		OG5_126613	0	0	0	0	0	0	0	0	0	0	0	0	0	0	0	0	0	0	0	0		OG5_126613	0	0	1	0	0	0	0	0
OG5_133232	0	0	0	0	0	0	0	1	0	0	0	0	1	1	1	0.08	0.29		OG5_133232	1	0	1	0	0	0	0	0	0	0	0	0	0	0	0	2	1	2	0.13	0.35		OG5_133232	0	0	0	1	0	0	0	0
OG5_128119	0	0	0	0	0	0	0	0	0	0	0	0	0	0	0	0	0		OG5_128119	0	1	0	1	0	0	0	0	0	0	0	0	0	0	0	2	1	2	0.13	0.35		OG5_128119	0	0	0	1	0	0	0	0
[truncated: 22 more columns]
