# Supplementary material for: Single-Cell Transcriptomics Reveal a Correlation between Genome Architecture and Gene Family Evolution in Ciliates
Source: mBio. 2019 Dec 24;10(6):e02524-19. doi: 10.1128/mBio.02524-19 (PMC6935857; doi:10.1128/mBio.02524-19)
Supplement: DATASET S1 [file mBio.02524-19-sd001.txt]

>LKH050_16503_Len549_Cov25761
GCTATTGGAGCTGGAATTACCGCGGCTGCTGGCACCAGACTTGCCCTCCAATCGTACTCGAAGTTCGGTTTGGAATACCCTCACTACAATCACGACTTTTAATCGTGTTGTTATATCTTGTCACTACCTCCCTGATTCAGGATTGGGTAATTTACGCGCCTGCTGCCTTCCTTAGATGTAGTAGCCGTTTCTCAGGCTCCTTCTCCGGAATCGAACCCTAATTCCCCGTTACCCGTGAGAGCCATGGTAGTCCAATACACTACCATCGAGAGCATGATAGGGCAGAAACTTGAATGATTTATCTCAGTATAACTGAGATTTGCGAAGTTATTATGAATCACCTACTTGGAATATCTAATAAATACAACCTTACGGTCTTGGCATGTATTAGCTCTAGTGTTTCTACAGTTATCCATTTAATATGTATCAAATAAACTATAACTGTTTTAATGAGCCATTCGCAGTTTTACTGTGTAGTTATTTATACTTAGACATGCATGGCTTAATCTTTGAGACAAGCATATGACTACTGGCAGAATCAACCAGGTT
>LKH052_7138_Len382_Cov43085
GACAAGTTAATGCCGGAGCCGTTGCTCAGATGGATGCGAGGAAGGTCACCAGACCGAGGCCCAGCGACCCGCCCCGCAGAGCTTCAACTACGAGCTTTTTAACTGCAACAACTTTAATATACGCTACTGGAGCTGGAATTACCGCGGCTGCTGGCACCAGACTTGCCCTCCAGTGGGTCCTCGAAAAGGCTTTTACACTTAACTCATTCCAATCGCAAGACAAAGCCCCGCGTTGTTATTTCTTGTCACTACCTCCCTGAGTTAGGATTGGGTAATTTGCGCGCCTGCTGCCTTCCTTAGATGTGGTAGCCATTTCTCAGGCTCCCTCTCCGGAATCGAACCCTAATTCTCCGTCACCCGTCATCGCCATGGTAGTCCAATA
>LKH053_4243_Len2312_Cov9709
TCATGAACGAGGAATTCCTAGTAAGTGCAAGTCATCATCTTGTACTGATTACGTCTAAGGGCATCACTGACCTGTTATTGCCTCAAACTTCCATGCGCTTTGAACGCATAGTCCCTCTAAGAAGCACAACGGCGAATTGATCACCGCGTCTAGGTTAGCAGGTTAAGGTCTCGTTCGTTTAGGGAATTAACCAAACAGATCACTCCACGAACTAAGAACGGCCATGCACCACCATCCCTCAAATCAAGAAAGAGCTATCAATCTGTCAATCCTTCTAAGGTCTTGCCCTGGTAAGTTTCCCCGAGTTGAATCAAATTGAGCCGCAGGCTCCACTCCTGGTGGTGCCCTTCCGTCAATTCCTTTAAGTTTCAGCCTTGCGACCATACTCCCCCCAGAACCCAAAGACTTTGATTTCTCATTAACTCCTGATGTGTTATGGCACACCAATCGTTAGTCGGTATAGTTTATGGCTAGGACTACGACGGTATCTAATCGTCTTTGATCCCCTAACTTTCGTTCTTGATTAATGAAAACATCCTTGGCAAATGCTTTCGCATTAGTGCGTCTTCAGCGAGTCTAAGAATTTCACCTCTGGCCACTGAGTACGAATGCCCCCGACTGTCCCTGTTAATCATTACTATTCTGTCAACCAATAAAACAGACTAGTCTTATTCCATTATTCCATGCTAATTTATGCAAGCAAGGCCTGCCATGAACACTCTAATTTCTTCAAAGTAAAATGCTGGGTCATCTAGAGTTCCGATTAAAGTTCCCTAGCCTCTCCGAGCGGATGAAGACGGGATCCGCGTGAGCTTCTCCCATCTTCAGAAATTCAACTACGAGCTTTTTAACTGCAGCAACATTAAGATACACTCTTGGAGTTGGAATTACCGCGGCTGCTGGCACCAAACTTGCCCTCCAATTAAACACACAATGCTTAAATGTGTTCGGTTGTGTCGGTGATAAATCACGCGCAACAAATTTCCTGTAACTACCTTCCAGAATTTGGATTGGGTAATTTACGCACCTGCTGCCTACCGTAGCTGTGGTAGCCATTTCTCAGGCTCCCTCTCCGGAATCGAACCCTAATTCTCCGTTACCCGTGATAGACATGGTAGTCCAATACACTACCAACAATCTGATAGGGCAGAAACTCGAAAGATTTAGCGCACACTAGTGCGCTCCGATCAGTTATTATGACTCCTCACAGTACAAGACTGGTCAAAACTAATAAATACAACCGAAGCTGTTGAGCATGTATTAGCCATAGTTTCCCAATGGTTATCCATATAAGAACATTATCAAATAGATTATAACTGTTTTAATGAGCCATTCGCAGTTTCGCCGTATATAACTTATACTTAGACATGCATGGCTTAATCTCCAGGAGGAAAGCATATGCTACTGGCAGGATCAACCAGTTAACTACATTCCAGCAGGTCGGAACGCAAGCGCTCTGACCGTTTGGATGGTTAAGGTTTTTCCGAACTGATTTCTCAGTTGACTCCACTCAGCGTTCAATCTCTGCAAAGAGAGACTTCCGGCCGAGCTTTGTCTGCGTCAGTATTGTTTGCAATTCACTAACATCTAACGATCAAAAGGCTCCGAGGAAAACCTTGGGACTTTTCTCACATTAGCTGCTGTGATGTAGACTCGAGTGAGGCAGAGTTTCACAACTGCTCCAAACGAGGATCTACTCTCAAGCTATTGACATCCAATATCACTCGGATAAGGATACAACAACTCTTTCTTGTGCAGAAAGCTTTTACACTTTCAGCTGTCTCTTAGCATTAAGACAACAAGTTGTCGTAATAGAGACGGTTTTTTCATGAGCGCAGTGACGAGTCCTGTTGCAGGCTTTAGAATTTCGCCCGGTCGGATCTGATGCCTGTCCACATTACAGACGACTACTCGAGGCGAGCTCGTTTCGTCGCTGACTTGTTTTTGGTTTCAGATTTTTACTTTCACTGTCCCATATATATACCGAAAAAGTAACCGGAGGGTTTTGCGTTAAAACCCAATAAATCTCAAAGTTACTCCACAACAAAAAAATGGTCTCCTACTGCGAGAGTGCCGATCTGAAGACTGAAACTGCGAGGAGAGACTATTGGTGGGATTCACGAGTTCCCGGAGGTGCCGTTCGCTCTACCAGCCGAATGAGAAGAAAGTGACCGACTGAGACGACTTTTGCGCCAGTTGAGTTTGTAGAGCTAACCACACTTCCGGACACTCGACTTTTGGAAGATAGGAAGGTCCACCGAACAAACTTGGTCGAAACTCCGTGATGCCGCGGAGCAAGCATTCTCCAAAGG
>LKH054_17165_Len648_Cov4063
GTGGTATCAACGCAGAGTACGGGAATCTGGTTGATCCTGCCAGTAGTCATATGCTTGTCTTAAAGACTAAGCCATGCATGTCTAAGTATAAGTATTATACAGCGAAACTGCGAATGGCTCATTAAAACAGTTATAGTTTATTTGATAATTAAAACTACATGGATAACCGTAGTAATTCTAGAGCTAATACATGCTAAAAAGCCCGACTTCTGGAAGGGCGGTATTTATTAGATATCAAACCATTACCGCAAGGTTTTGTGATGATTCATAATAACTGAACGAATCGCAGGTTTCTGCGATAAATCATTCAAGTTTCTGCCCTATCAGCTTTCGATGGTAGTGTATTGGACTACCATGGCAGTCACGGGTAACGGAGAATTAGGGTTCGATTCCGGAGAGGGAGCCTGAGAAATGGCTACCACATCTAAGGAAGGCAGCAGGCGCGTAAATTACCCAATCCTGATTCAGGGAGGTAGTGACAAGAAATAACAACTCGGGTTCCGCAAGGGATTACGAGATTGCAATGAGAACAATTTAAACCACTTATCGAGGAACAATTGGAGGGCAAGTCTGGTGCCAGCAGCCGCGGTAATTCCAGCTCCAATAGCGTATATTAAAGTTGTTGCAGTTAAAAAGCTCGTAGTTGAA
>LKH055_39205_Len380_Cov104728
CAGGGACGTAGTCAATGCAAGCTGATGACTTGCGTTTACTAGGAATTCCTCGTTGATGACCAATAATTCCAAGAGTCAATCCCCATCACGATGCAGTTTGAAGTTTACCGGAGCATGTCTACTGCGGAAAGCTTACTGCCTGCATCAGTGTAGCGCGCGTGCGGCCCAGGACATCTAAGGGCATCACAGACCTGTTATTGCCTTAAACTTCCTTGGAGTAGCCTCCAAAGTCCCTCTAAGAAGTCAGCGAGTCTGACGACAGGCGACTAGTTAGTAGGTTAAGGTCTCGTTCGTTATCGGAATTAACCAGACAAATCACTCCACCAACTAAGAACGGCCATGCACCACCACCCATAGAATCAAGAAAGAGCTATCAATCT
>LKH056_33081_Len312_Cov114027
GGACAGTGTTTATTAGATAAAGCCAGCATAAGGTGATTCACAATAACTACACAAATCGCACTTTTGGTACGATGCGTCATTCAAGTATCTGCCCTATCAGCTTTGATGGTAGTGTATTGGACTACCATGGCTTTAACGGGTAACGGAGAATTAGGGTTCGGTTCCGGAGAAAGAGCCTGAGAAACGGCTATTACATCTAAGGACGGCAGCAGGGGCGTAAATTACCCAATCTTAATTTAAGGAGGTAGTGACAAGAAATATCGACTTTGGAGAAATCCAGAGATTGGAATGGGCTAAACACAAAACCCTTAG
>LKH058_5495_Len600_Cov24652
CTACTGGCAGGATCAACCAGATTCCCGTACTCTGCGTGGTATCAACGCAGAGTACGGGAATCTGGTTGATCCTGCCAGTAGTCATATGCTTGTCTTAAAGACTAAGCCATGCATGTCTAAGTATAAATAGTATACAGTGAAACTGCGAATGGCTCATTAAAACAGTTATAGTTTACTTGATAATTGAATTCTACATGGATAACCGTGGTAATTCTAGGGCTAATACATGCTGCAAAACCTGACTTTTCGGAAAGGTTGTATTTATTAGATAACAAACCAATATTCCTTCGGGTCTATTGTGATGATTCATAGTAACTGATCGGAGCGTGGCTCTGCCGCGCTAAATCATTCAAGTTTCTGCCCTATCAGCTTTTCGATGGTAGTGTATTGGACTACCATGGCAGTCACGGGTAACGGGGAATTAGGGTTCGATTCCGGAGAGGGAGCCTGAGAAACGGCTACCACATCTAAGGAAGGCAGCAGGCGCGTAAATTACCCAATCCTAATTCAGGGAGGTAGTGACAAGAAATAACAACTCGGAGTCTTACGACTTGCGAGATTGCAATGAGCACAATTTAAATCTCTTAGCAAGGAACAATT
>LKH059_3027_Len921_Cov2793
ATCCCTTAACTTTCGTTCTTGATTAATGAAAACATCCTTGGCAAATGCTTTCGCACTAGTCCGTCTTCAGCAAATCCAAGAATTTCACCTCTGACTGCTGAGTACGAATGCCCCCATCTGTCCCTATTAATGGTTTCGAAACATCTCGCCAAGACATTCCGATAGCATTATTCCCAGCTGCAGTATTCAGGCAGCAGCCTGCCTTAAACACTCTAGTTTCCTCAAGGTAAACGGCCCGCATCTCTCCAACAGCAAATTAATGCCGATTGGAGCCGCCAGGCGGATCGCCCTCTGCCCGTGAAGGCAAAGGGAGAGACGTTCAACTACGAGCTTTTTAACTGCAACAACTTTAATATACGCTACTGGAGCTGGAATTACCGCGGCTGCTGGCACCAGACTTGCCCTCCAGTGGGTCCTCGCTAACGCTTTTGCATTGTGCTCATTCCAATCACCGAGACGAAGCCCAGTGTTGTTATTTCTTGTCACTACCTCTCTGAGTCAGAATTGGGTAATTTGCGCGCCTGCTGCCTTCCTTAGATGTGGTAGCCGTCTCTCAGGCTCCCTCTCCGGAATCGAACCCTAATTCTCCGTTACCCGTTAAAGCCATGGCAGTCCAATACACTGCCATCGAGAGCTGATAGGGCAGAGACTTGAATGAGGCGCCTCTGCTCCCGCAGAGGTCGTCATGTACTGTAATTCCCACTTCGACGATATCTAATAAACAGTTTGCATGTATTAGCTCTAGAATTACTACGGTTATCCATCTATCACACCATCAAATAAACTATCACTGTTTTAATGAGCCATTCGCAGTCCCGCTATCAATCAGCTTACACTCACACATGCATGGCTTAATCTTTGAGACAAGCATATGACTACTGGCAGGATCAACCAGATTCCCGTACTCTGCGTTGATACCAC
>LKH060_1352_Len1676_Cov11364
GGTATCAACGCAGAGTACGGGGTATCAACGCAGAGTACGGGAACCTGGTTGATTCTGCCAGTAGTCATATGCTTGTCTCAAAGATTAAGCCATGCATGTCTAAGTATAAATAACTACACAGTAAAACTGCGAATGGCTCATTAAAACAGTTATAGTTTATTTGATAAATCAAATGGATAACTGTAGGAAACTAGAGCTAATACATGCCTAGGTCGTAAGACCGCATTTATTAGATATACCAAGCCGGTGAATCATAATAACTTCGCAAATCGAAACCACGTTTCGATAAATCATTCAAGTTTCTGACCTATCATGCTGGATGGTAGTGTATTGGACTACCAAGGCAGTCACGGGTAACGGAGAATTAGGGTTCGATTCCGGAGAAGGAGCCTGAGAAACGGCTACTACATCTAAGGAAGGCAGCAGGCGCGTAAATTACCCAATCCTAAATCAGGGAGGTAGTGACAAGATATAACAACGTGATTAAATATCGCGATTGTAGTGAGGGTATTCTAAAAATAGCTTCGAGTACGATTGGAGGGCAAGTCTGGTGCCAGCAGCCGCGGTAATTCCAGCTCCAATAGCGTATATTAAAGTTGTTGCAGTTAAAAAGCTCGTAGTTGGATTTCAAGAAACGCATCTGGGCAACCAGTTTGCTTTCTACCAGTCATTGACTGTTACTGTGAGAAAATTAGAGTGTTTCAAGCAGGCAATTGCAGGAATACATTAGCATGGAATAACGAATGTACCTACAATTTGGTTGATTGTAGAATACGATTAATAGGGACAGTTGGGGGCATTAGTATTTAATTGTCAGAGGTGAAATTCTTGGATTTGTTAAAGACTAACGTATGCGAAAGCATTTGCCAAGGATGTTTTCATTAATCAAGAACGAAAGATAGGGGATCAAAGACGATCAGATACCGTCGTAGTCCTATCTATAAACTATGCCGACTAGGGATTGGTGCGGTGTATACCACATCAGTACCTTATGAGAAATCAAAGTCTTTGGGTTCTGGGGGGAGTATGGTCGCAAGACTGAAACTTAAAGAAATTGACGGAAGGGCACCACCAGGAGTGGAGCCTGCGGCTTAATTTGACCCAACACGGGGAAACTTACCAGGTCCAGACATAGTGAGGATTGACAGATTGATAGCTCTTTCTTGATTCTATGGGTGGTGGTGCATGGCCGTTCTTAGTTGGTGGAGTGATTTGTCTGGTTAATTCCGATAACGAACGAGACCTTAACCTGCTAACTAGTCATGTCTATTTAATAGACATCGACTTCTTAGAGGGACTATGCTACGATGAGTGCATGGAAGTTTGAGGCAATAACAGGTCTGTGATGCCCTTATATGTCCTGGGCTGCACGCGTGCTACACTGATGCATACAACAAGTTCCTAGCCCGAAAGGGTATGGCAATCTCGAATATGCATCGTGATGGGGATAGATCTTTGCAATTATAGATCTTGAACGAGGAATTCCTAGTAAATGTAAGTCATCATCTTACATTGATTATGTCCCTGCCCTTTGTACACACCGCCCGTCGCTCCTACCGATACCGGGTGATGTGCTGAATCTATTGGACTGTTCGCAGAAAAATAGGTAAAGCTTATCACCTAGAGGAAGGAGAAGTCGTAACAAGGTTTCCGTAGGTGAACCTGCGGAAGGATCA
>LKH061_13_Len2383_Cov1159
GTGGTATCAACGCAGAGTACGGGAATCTGGTTGATCCTGCCAGTAGTCATATGCTTGTCTTAAAGACTAAGCCATGCATGTCTAAGTATAAATAGTATACAGTGAAACTGCGAATGGCTCATTAAATCAGTTATAGTTTACTTGATAATTGAATTTCTACAAGGATAACCGTAGTAATTCTAGAGCTAATACTTGCTGTTAAACCCGACTTTTCGGAAGGGTTGTATTTATTAGATAGCAAACCATCAGCCTTTCGGGGTTGCTGTGATGATTCATAATAACTGATCGGAGCGAGGCTCGGCCTTGCTAAATCATTCAAGTTTCTGCCCTATCACTTTGATGGTAGTGTATTTGACTACCATGAGGATAACGGGTACGCGGAATTAGGGTTTGATTTGCGGAGAGGGAGCCTGAGAAACGGCTACCACTTCTAAGGAAGGCAGCAGGCGCGCAAATTACCCAATCCCAATTCGGGGAGGTAGTGACAAGAAATAATAACTCGGGATCACACGATTTACGAGATTAAAATGAGGCAAATTTAAAACACTTCACGAGGAACAATTGGAGGGCAAGTTCTGGTGCCAGCAGCCGCGGTAATTCCAGCTCCAATAGCGTATATTAAAGTTGTTGCAGTTAAAAAGCTCGTAGTCGATCTTCTAAGAGTCATGCACACTGGTATAACACCATGTTCAGGGCTCTTATCTGACCGAGAACTTCGTTCGTCCTTCACTGTGCGACGTTGTAATTCGGTTACTTTACTGAGAAAAAATTAGAGTGTTCAAAGCAGGCAAATCGCCTTGAATACACAAGCTTGGAATAATAGAATATGACTAAAGTCTTTTTTGTTGGTTATGAGGCTTTAGTAATGGTTAATAGAAACAGTTGGGGGCATTAGTATCTAATTGTCAGAGGTGAAATTCTTGGATTTATTAGAGACTAACCTATGCGAAAGCATTTGCCAAGGATGTTTTCAATTGATCAAGAACGAAAGTTAGGGGATCAAAGACGATCAGATACCGTCCTAGTCTTAACTATAAACGATTCCGACTATGGATTGGGAGGGTATTTTCAGCCCTCTCAGCACATTATGAGAAATCATAAGTCTTTGGGTTCCGGGGGAAGTATGGACACAAGTCTGAAACTTAAAGGAATTGACGGAAGGGCACACAAGGAGTGGAGCCTGCGGCTTAATTTGACCCAACACGGGGAAACTTACCAGGGCAAGACATAGGTGGGATTGACAGAAATGAGAGCTCTTTCTTGATTCTATGGGTGGTGGTGCATGGCCGTTCTTAGTTGGTGGAGTGATTTGTCTGGTTAATTCCGTTAACGAACGAGACCTTAACCTGCTAAATAGGAGCCCGATCTCCAACATTGGGTATCCTTCTTAGAGGGACTATGTGTGCAAACACATGGAAGTTTGAGGCAATAACAGGTCTGTGATGCCCCTAGACGTCCTGGGCCGCACGTGCGCTACAATGACACAAGCAACGAGTCTGTCCTGCTCCGACAGGAGTTCGGGTAATCTTTATAGTTTGTGTCGTGCTTGGGATTGTCCTTTGTAATTATAGGACATGAACTAGGAATTCCTAGTATAGGTATGTCATCAACATGCCTAGATTAAGTCCCTGCCCTTTGTACACACCGCCCGTCGCTCCTACCGATTGAGAGATTCAGTGAACCTTCTGGAGTGGAGTATTCTCAAGAATATTTTGCAAAGTTAAGTAAACTATTATCTCTTAGAGGAAGGAGAAGTCGTAACAAGGTTTCCGTAGGTGAACCTGCGGAAGGATCATTTACACAAATAAAGACAACCTTTAAAACTAAACTAAAATTAATACTTCTGTTGCTTTGTGTAAAGAATATTATAGTTCTTTCTCAAGGCACACCTTTTTTGAACCTAATACTATAAAAAACTATTTATTTCAGCATTAAAAATTTATTAAAAAATCAAATAAATTTTCAACGATGGATATCTTGGTTCCCATACCGATGAAGAACGCAGCAAAAGGCGATATTCAATGCGAATTGCAGAATTCCGCGAGTCATCAGGTCTTTGAACGCAACTGGCGCTAGAAGGCTATCCTTCTAGCATGTTTGCTTCAGTGTGTTAGTTTACATCACAAAAAATCTAAATGCGATTGAGGCTATTTATATAGCTTCTCTCGTTAAATATGAATTATTTTTTGAACTTCTCTGAGTTATTCTTGGAGACCAAATGAAGTGGTCACTTTTTCAAAGTGATTTCATTTAGGTCAATTATTTTATAATCAAGCTTAGCTCACAAATGAGAAACAATAAGTAATAAATTAAAATTCTTCTATCAGCACCTGAAGTCAAGCAAGATCACCCGCTAAACTTAAGCATATCATTTAGCGGAGGA
>LKH062_3495_Len824_Cov316
GAACGTGTATATGGATAACCGTAGTAATTCTAGAGCTAATACATGCTGGTTGCGTCGCTTCTGGTGGCGTAGTATTTATTAGATAAAATACCTTTGGCGCGAGCCATTGAGGAATCATAATAACTTGGCGAACTTCGAAAGAAGTGAAGCATTCAAGTTTCTGACCTATCAGCTTTCGATGGTAGTGTATTGGACTACCATGGCGATGACGGGTAACGGAGAATTAGGGTTCGATTCCGGAGAGGGAGCCTGAGAAACGGCTACCACATCTAAGGAAGGCAGCAGGCGCGCAAATTACCCAATCCTAACTCAGGGAGGTAGTGACAAGAAATAACAACTTGGGGCTATGTCTCGAGATTGGAATGAGAACAATGTAAAAGCCTTAACGAGGACCCACTGGAGGGCAAGTCTGGTGCCAGCAGCCGCGGTAATTCCAGCTCCAGTAGCGTATATTAAAGTTGTTGCAGTTAAAAAGCTCGTAGTTGAACTTCTGTGGTGTGTCTGGCTAAGCAATTGGCTGGACTAGCCACATCCACCTGAGGAGCCTGCTCACATTAACGTGTGGGTTTGGTGTTCAGGTACTTTACCTTGAGAAAATTAGAGTGTTCCAGGCAGGCGTCCGCCTGAATAGTACAGCATGGAATAATAGAAGAGGACTTAGCTCCAGTTATTGGTGTCTGGCGCCGAGTAATGATTAACAGGGATAGTTGGGGGCATTCGTATTTAATTGTCAGAGGTGAAATTCTTGGATTTATTAAAGACGAACCTATGCGAAAGCATTTGCCAAGGATGTTTTCATTAATCAAGAACGAAAGTTAAGGGAT
>LKH066_19073_Len265_Cov16512
CAGAGTACGGGAGCCTGAATAGTGCAGCATGGAATAATGCAAGAGGACTTAGCTCCAGTTGTTGGTGTATGGCGCTGAGTAATGATTAACAGGGATAGTTGGGGGCATTCGTATTTAATTGTCAGAGGTGAAATTCTTGGATTTATTAAAGACGAACCTGTGCGAAAGCATTTGCCAAGGATGTTTTCATTAATCAAGAACGAAAGTTAAGGGATCAAAGACGATCAGATACCGTCGTAGTCTTAACCATAAACTATGCCGACTA
>LKH069_19182_Len605_Cov11266
CAACTACGAGCTTTTTAACTGCAACAACTTTAATATACGCTACTGGAGCTGGAATTACCGCGGCTGCTGGCACCAGACTTGCCCTCCAGTGGGTCCTCGTTAAGGCTTTTACATTGTTCTCATTCCAATCTCGAGACATAGCCCCGAGTTGTTATTTCTTGTCACTACCTCCCTGAGTTAGGATTGGGTAATTTGCGCGCCTGCTGCCTTCCTTAGATGTGGTAGCCGTTTCTCAGGCTCCCTCTCCGGAATCGAACCCTAATTCTCCGTTACCCGTCATCGCCATGGTAGTCCAATACACTACCATCGAAAGCTGATAGGGCAGAAACTTGAATGCTTCACTTCGAAAAGTCCGACAAGTTACTATGATTCCTCCACGGCTCGCGCCGATGGTGTTTTATCTAATAAATACTACGCTGCAGAGCAACGCAACCAGCATGTATTAGCTCTAGAATTGCTACGGTTATCCATATACACGTTCAGCAAAGAAACTATAACTGTTTTAATGAGCCATTCGCAGTCTCACCGTATACAAGCTTATACTTAGACATGCATGGCTTAATCTTTAAGACAAGCATATGACTACTGGCAGGATCAACCAGATT
>LKH070_4093_Len1158_Cov50934
CCTCACGGTACTTGTGCACTATCGGGCTCTGGACGTATTTAGCCTTACGAGGAGTTTACCTCGCACTTTGGACAGCAATCCCAAACTGTCCGACTCTTAGATAGTCTGGTTTTCAATCTGATTCAACCTCACGGGGTTATCACCCTCCATGACGTGTCATTCCTGACCACTTAGGTTCAATCAAATCTACACCATTCCTCCCTAGCTTACAATTCCGAAGATTTACAAGTGGGCTTTGGCCGCTTCACTCGCCGTTACTGAGGCCATCCTTGTTAGTTTCTTTTCCTCCGCTTACTGATATGCTTAAGTTCAGCGGGTTATCTTGCTCCCCTCAGATCACAGATACATATACTCAGTTTTTCACTTGGTAAGAGAACTCTCATTCACTTACATTTTTATTTTATATGATACTGAAAGGAACATACCTTGAGTTTCCCCAAGGTGCCTGTTGCGTTGGGAAACCTGATGACTCACGGAGTCCTGCAATTCGCATTGAATTTCGCGCTTCGCTGCGTCCTTCATCGACGCCAGAGCCTAGGCATCCATCGTTGGGGCTTTTCTTTTGTTTAGGTTTATATATTTGATAAAATGAAAAGCAGCATAAAGCTGTAAACAGATTTGAGTTTTGTAATGTTTGATATTAATGTTAATGATCCATCCGCAGGTTCACCTACGGATACCTTGTTACGACTTCTCCTTCCTCTAAGTGATAAGGTTCACTTAACTTCCCATTAGTCCGAGAGGTTCACCTGATCACTCGAAATCGGTAGGAGCGACGGGCGGTGTGTACAAAGGGCAGGGACTTAATCAGTGCAAGCTGATGACTTGCGCTTACTAGGAATTCCTAGTTGATGACCAAGAATTGCAAGGGTCAATCCCAACTACGACGCAGTTACGAGGTTGCCGGAGTAGCTATACTTAGGAACTCATTGGCTGCGTCAGTGTAGCGCGCGTGCGGCCCAGGACATCTAAGGGCATCACAGACCTGTTATTGCCTCACACTTCCTCCAACTAAAAGCTGGAAGTCCCTCTAAGAAGACAACTTCCTCGGATAGAAAGAGTCTATTTAGCAGGTTGAGGTCTCGTTCGTTATCGGAATTAACCAGACAGATCACTCCACCAACTAAGAACGGCCATGCACCACCACCCATAGAATCA
>LKH073_5807_Len548_Cov123
GGTATCAACGCAGAGTACGGGAGGATTGACAGATTGAGAGCTCTTTCTTGATCCTATGGGTGGTGGTGCATGGCCGTTCTTAGTTGGTGGAGTGATCTGTCTGGTTAATTCCGATAACGAACGAGACCTCAACCTGCTAACTAGCACTGTCTAATCTAGACTGCGCTTCTTAGAGGGACAGCAGATGCAATCTGAGGAAGTGAGGCAATAACAGGTCTGTGATGCCCTTAGATGTCCTGGGCCGCACGCGCGCTACACTGACGCATTCACTAAGTCCCAACTTTTAGGCAACCTGCCAACTGCGTCGTAGTGGGGATTGACCCTTGCAATTCTTGCTCATCAACCAGGAATTCCTAGTAAGCGTAAGTCATCAGCTTGCACTGACTAAGTCCCTGCCCTTTGTACACACCGCCCGTCGCTCCTACCGATAGAGTGATCCGGTGAACTCCTCAAGAGTAAACCGATTCACTTAGAGGAAGGAGAAGTCGTAACAAGGTATCCGTAGGTGAACCTGCGGATGGATCATTCATCGTCCCATACCCATTTTC
>LKH078_1278_Len903_Cov58793
ATCCCTTAACTTTCGTTCTTGATTAATGAAAACATCCTTGGCAAATGCTTTCGCACTAGTCCGTCTTCAGCAAATCCAAGAATTTCACCTCTGACTGCTGAGTACGAATGCCCCCAACCGTTCCTATTAAAAGTGTAGAGCTGCCTCGCCAAGACAGTCGTGATGCATTATTCCCAGCTGTAGTATTCAGGCGTGGCCTGCCTTAAACACTCTAATTTTCTCAAGGTAAAGGGCCCGCAGGTCTCCGCCATCCAATTAAGGACATGCGGAGTTGCTAGGCTGCTCCAAAAGGAGTGCAAGTCCAACTACGAGCTTTTTAACTGCAACAACTTTAATATACGCTACTGGAGCTGGAATTACCGCGGCTGCTGGCACCAGACTTGCCCTCCAGTGGGTCCTTGCTAAGACTTTTACATTGTGCTCATTCCAATCAACGAGACAAAGCCCGTTGTTGTTATTTCTTGTCACTACCTCCCTGAATTAGGATTGGGTAATTTGCGCGCCTGCTGCCTTCCTTAGATGTGGTAGCCGTCTCTCAGGCTCCCTCTCCGGAATCGAACCCTAATTCTCCGTTACCCGTCACTGCCATGGTAGTCCAATACACTACCATCGAAAGCTGATAGGGCAGAAACTTGAATGATGCACCGTATCTCCCGATACGGTATGGGTGTACTGTTGTTCCCACAGGGGCGATATCTAATACACACGAATCATGTATTAGCTCTAGAATTACTACGGTTATCCATCTACAAATCCATCAAATAAACTATCACTGTTTTAATGAGCCATTCGCAGTCCCACTATTAATCAGCTTACACTTACACATGCATGGCTTAATCTTTGAGACAAGCATATCACTACTGGCAGGATCAACCAGATTCCCGTACTCTGCGTTGATACCAC
>LKH080_455_Len2719_Cov8250
CCCTCCGCATTCTCGCTCTCCCTCGCAACTCTTAGGGCCAATGTTCTCGCATCCACCCATCTTCCAATTTCATCTTATTTAGCCCTTTATCTCCATTTTCGCAGCCTTTTTTCTCACAAAAAAGCAATTTTTCCGTCCTTTCCATCTTTTTTTCGAGCACGAACCGCGCGGCCGGAACCACGCCCCCCCTGGTTTTCTTCAGCTCCCTTCATGAAGCCACTTCCAAATCAAAATTCTAAATTTTGACTTTGGGAAGCTTGGGACTTCAAATTTTTTTCATTTTGTTTTCGTGGGAGCCGTAATATGAATCAATGACAAAATCAGGAAATTTCTTAGGGAAATGGCAGAAGAAAGAAAGTGAAATAACGAGTGCAGGCAAGAAAGAGGAAAGCATGACGAGCAGGAAGGGTCCAATAGCTCATCAATCATATGCTAAATGGAAATGCCACCATTCTTTCAATTTCTGCCCACTTTCGAGATTTGCCGCCATTCTCATCTAAGTCTTCGATACCGCCAAATTTTCTGAATCAAGATATACCTCAACAAATGGCACCAAATGAAGCCCAAGAGCTTGTCTACTCAAGATATATTTGCAGAACTTGACCCACCAGCACCACTCTTGAAATAAACAAAATATTAGAGTCGTCTCAGAGCATCTCCATTTAATGGAAAAAGGAATTCGGAAAATGCTGGTCAGAGAAAGCACCAAAGGTCAAAACGCTGAAGTTCTTAGCCCACTCGACTCATTTTGAGATCCTCTATTGAGATATACAGTCAAATCCCAAGTTTGACCACGTCTCGATCGTATTACCCGCACTTCATTTCCTGTGACCCTCAAAAATGCCAGACAAATTCCCACCACAGAAGATCTTCCCCTCAAATTTGGCAAGCGCTTTCACCACAGGACCCCTATTTTGATGGCGGCCGATCACTAAATCAAATAAAAGTGAAGGGTCAGGGTTTAAAAAGGACTTTGAAATTTTCGGAAGCGGTTCCCCGGGAGCCGTAATATGAGCTAGTAAATTTCCTATATATATGGAGTAGTGAAACTCTACTAGTAAACACAAGAAAGGACATTAGAATTTCTAGTGTCTGGTGCTTCCTAGGGCTGCTGAGTTAATATAAATTTAACACTCAGACTGCCAGTTGGTTCCTATTCCTATCCTTGAAACCTTTTTTCTGACATCTGGTCTTATCGTGATGAACGGTGAGACTATACGTGAGTCCTGCGCAAGCGGGATAAACGGCTTATTGTACGAATGGGTATGAACATTGTATGATAATTTGAATTTGTGCAGATCCTGCATCCTAATTGACTTTAGTTAGTTAGGCTGCAAGTCTGTAACGATGTCGGCTTTGTGGAAAGCTCTTATAGGGTATCCTATGGGCGCTTTTGCATGATTCCGATAAGTTGTTGGCAAATAAGAGAATTCAGCTCGAGAGAGCCGAAATTATAAGGACGTATCGACTCTGGGCGCAAGCCTAGGGAAAGGTAGTAACCTGGTCGATCCTGCCAGTAGTCATATGCTTGTCTCAAAGATTAAGCCATGCATGTGCAAGTATAGTATCCTACAGCGAAACTGCGAATGGCTCATTAAATCAGTTATAGTTTATTTGATGGATAAAGATATGGATAACCGTAGTAATTCTAGAGCTAATACATGCATGAAAGCCTAACTCACGAAGGGCTGTATTTATTAGATAATGCCTCACATGGTGAATCATAATAACTAAGCGAATCGTTACTTTTGTAGCGATATATCATTCAAGTATCTGCCCTATCAGCTTTGATGGTAGTGTATTGGACTACCATGGCTTTAACGGGTAACGGAGAATTAGGGTTCGGTTCCGGAGAAAGAGCCTGAGAAACGGCTATTACATCTAAGGACGGCAGCAGGGGCGTAAATTACCCAATCTTAATTTAAGGAGGTAGTGACAAGAAATATCGACCCGGAGCAATCCGGGATTGGAATGGGTCAAACACAAAACCCTTGGCGAGTAACAATTGGAGGGCAAGTCTGGTGCCAGCAGCCGCGGTAATTCCAGCTCCAATAGCATATATTAAAGTTGTTGCAGTTAAAAAGCTCGTAGTTGGATTTCTGGAGAGGTTACCTGATTCCTCACGGTTTCGTGGCAATCTTCTTCATCCTTCTGTTAACGCATATGGCGCTAGTCGCTGGATGCGAGCTCAGATATTTTACCTTGAGAAAATTAGAGTGTTTCAGGCAGGCAAGGCCGGAATACAAAAGCATGGAATAATGGAATTGGCACAGCTCTGATGGTTCAGAGTCAGTGTAATGGTTAATAGGAACAGTTGGGGGCATTAGTATTTAATTGTCAGAGGTGAAATTCTTGGATTTGTTAAAGACTAACTAAAGCGAAAGCATTTGCCAAGGATGTTTTCATTAATCAAGAACGAAAGTTAGGGGATCAAAGACGATCAGATACCGTCGTAGTCTTAACTATAAACGATGCCGACTAGAGATTGGAGGAGATATTCGAGCTCCTTCAGCATCTAAGGAGAAATCAAAGTCTTTGGGTTCTGGGGGGAGTATGGTCGCAAGTCTGAAACTTGAAGGAATTGACGGAAGGGCACCACCAGGAGTGGAGCCTGCGGCTCAATCTGACCCAACACTGAGAAATTTACCAGGTCCAGACATTGGCAGGATTGACAGATTGATAGCTCTTTCTTGATTCTATGGGTGGTGGTGCATGGCCG
>LKH081_2435_Len1387_Cov96
ATTATTAATGATCCATCCGCAGGTTCACCTACGGATACCTTGTTACGACTTCTCCTTCCTCTAAGTGATAAGGTTCACTTAACTTTCCAAAATTGGTCCGAAAGGTTCACCTGATCACTCGAAATCGGTAGGAGCGACGGGCGGTGTGTACAAAGGGCAGGGACTTAATCAGTGCAAGCTGATGACTTGCGCTTACTAGGAATTCCTGGTTCATGACCAAGAATTGCAAGGGTCAATTCCAACTACGACGCAGTTCCGAGGTTGCCGTAGTAGTAATACTTAGGAACTCATTGGCTGCGTCAGTGTAGCGCGCGTGCGGCCCAGGACATCTAAGGGCATCACAGACCTGTTATTGCCTCACACCTCCTCAAACTAAACGTTTGAAGTCCCTCTAAGAAGGTTTCTTCCTCGGATAGAAAGAACCTATTTAGCAGGTTGAGGTCTCGTTCGTTATCGGAATTAACCAGACAGATCACTCCACCAACTAAGAACGGCCATGCACCACCACCCATAAGATCAAGAAAGAGCTCTCAATCTGTCAATCCTTATTATGTCTGGACCTGGTAAGTTTCCCCGTGTTGAGTCAAATTAAGCCGCAGGCTCCACTCCTTGTGGTGCCCTTCCGTCAATTCCTTTAAGTTTCAGTCTTGCGACCATACTCCCCCCAGAACCCAAAGACTTTGATTTCTCGGAAGGTGCTGAGGAGATTTAAATCGTTCTCCCCAATCCCTAGTCGGCATAGTTTATGGTTAAGACTAGGACGGTATCTGATCGTCTTGGATCCCTTAACTTTCGTTCTTGATTAATGAAAACATCCTTGGCAAATGCTTTCGCAGTAGTTGGTCTTCAGCAAATCCAAGAATTTCACCTCTGACTGCTGAGTACCAATGCCCCCAACTGTCCCTATTAAAGATAGTAGTTAATCTCGCCAAGACTAACCACGCGCATTATTCCCAGCTGCGGTATTCAGGCAGATGCCTGCCTTAAACACTCTAGTTTCCTCAAGGTAAAGGGCCCTCATTTCACTACCGTCCAATTAAGTATGATAGTGCTGACAGGCAGATCCCTTACTGGTACGCAAATACGAGTAAGAGAGACGTCCAACTACGAGCTTTTTAACTGCAACAACTTTAATATACGCTACTGGAGCTGGAATTACCGCGGCTGCTGGCACCAGACTTGCCCTCCAGTGGGTCCTTGCTAAGGCTTTTACATTGTGCTCATTCCAATCACCGAGACAAAGCCCTGTGTTGTTATTTCTTGTCACTACCTCCCTGAGTTAGGATTGGGTAATTTGCGCGCCTGCTGCCTTCCTTAGATGTGGTAGCCGTCTCTCAGGCTCCCTCTCCGGAATCGAACCCTAATTCTCCGTTACCCGTCACTGCCA
>LKH083_9296_Len990_Cov18373
CTCCCCCCAGAACCCAAAGACTTTGATTTCTCATAAGGTACTGATATGGTACGAATCCATACCAATCCCTAGTCGGCATAGTTTATAGATAGGACTACGACGGTATCTGATCGTCTTTGATCCCCTATCTTTCGTTCTTGATTAATGAAAACATCCTTGGCAAATGCTTTCGCATACGTTAGTCTTTAATAAATCCAAGAATTTCACCTCTGACAATTAAATACTAATGCCCCCAACTGTCCCTATTAATCGTAATCTAGAATTAACCAATATTCTAGACACATTCGTTATTCCATGCTAATGTATTCTTGCAATAGCCTGCTTTGAACACTCTAATTTTCTCACAGTAACAGTCTAAGACTGGTAGACAAGCAAACTACGAATAGCCACTTATCTAGAAATCCAACTACGAGCTTTTTAACTGCAACAACTTTAATATACGCTATTGGAGCTGGAATTACCGCGGCTGCTGGCACCAGACTTGCCCTCCAATCGTACTCGAAGTTCGGTTTGGAATACCCTCACTACAATCACGACTTTTAATCGTGTTGTTATATCTTGTCACTACCTCCCTGATTCAGGATTGGGTAATTTACGCGCCTGCTGCCTTCCTTAGATGTAGTAGCCGTTTCTCAGGCTCCTTCTCCGGAATCGAACCCTAATTCCCCGTTACCCGTGAGAGCCATGGTAGTCCAATACACTACCATCGAGAGCATGATAGGGCAGAAACTTGAATGATTTATCTCAGTATAACTGAGATTTGCGAAGTTATTATGAATCACCTACTTGGAATATCTAATAAATACAACCTTACGGTCTTGGCATGTATTAGCTCTAGTGTTTCTACAGTTATCCATTTAATATGTATCAAATAAACTATAACTGTTTTAATGAGCCATTCGCAGTTTTACTGTGTAGTTATTTATACTTAGACATGCATGGCTTAATCTTTGAGACAAGCATATGACTACTGGCAGAATCAACCAGGTT
>LKH084_3030_Len575_Cov10797
AACTGAGATCCTTGTCCAGGCGAAATGCTGAAGACGGCTTCTCAATGTACCAAATAGTGACTGGGACAAATCTTTTGCAGACCACTTACATGGAACGAGGGATTGTACGTACGAGAGTAAGCTTGTCTTACGATCTACTGAGATCCAGCCTCCTTCCTTCGATTTGGTAGCCATTTCTCAGGCTCCCTCTCCGGAATCGAACCCTAATTCTCCGTCACCCGTCATCGCCATGGTAGTCCAATACACTACCATCGAAAGCTGATAGGGCAGAAACTTGAATGCTTCACTACGTCGAGTTCGCTAAGTTATTATGATTCCTCCACAGGGTCGCCCCCGTTGGGTTTTATCTAATAAATACTACGCACAGCGTAACCAGCATGTATTAGCTCTAGAATTACTACGGTTATCCATATAAACGTCTAGCAAATAAACTATAACTGTTTTAATGAGCCATTCGCAGTCTCGCCGTATAATTGCTTATACTTAGACATGCATGGCTTAATCTTTGAGACAAGCATATGACTACTGGCAGGATCAACCAGATTACTATCAATGAAAACGTCAATTCTGACACA
>LKH088_349_Len1987_Cov2642
TAAGTTTCAGCCTTGCGACCATACTCCCCCCAGAACCCAAAGACTTTGATTTCTCATACGGTGCCGAAAGGGCCGAATTTAAAACCCTTCCGATCCCGAGTCGATATGGTTTATAGTTAAGACTACGACGGTATCTGATCGTCTTTGATCCCCTAACTTTCGTTCTTGATTAATGAAAACATCCTTGGCAAATGCTTTCGCATAAGTTAGTCTTTAATAAATCCAAGAATTTCACCTCTGACAATTAAATACTAATGCCCCCAACTGTTCCTTTTAATCATTACTCACATCCTTGAACCAACAAAGGATACAAGTCCTATTCCATTATTCCATGCTAATGTATTCCGGCGATGACCTGCCTGAAACACTCTAATTTTTTCAAGGTAAATTGTCTGCTTTCCTATCCAACTTATTAAGGAAGATATAGGTCGTCAGACGGATGATCACACGGCTAATCGACAGTAGCCAAACTAGCGCATGACCAGAAGTTCAACTACGAGCTTTTTAACTGCAACAACTTTTGCGCACGCTATTGGAGCTGGAATTACCGCGGCTGCTGGCACCAGACTTGCCCTCCAATTGTTACTCGATAAGTGATTTAGATTGTTCTCATTGCAATCCCGTAGAGGAAGTCCTCTCGAGTTGTTATTTCTTGTCACTACCTCCCCGAGTTGGGATTGGGTAATTTACGCGCCTGCTGCCTTCCTTAGATGTGGTAGCCGTTTCTCAGGCTCCCTCTCCGGAATCGAACCCTAATTCCCCGTTACCCGTGACTGCCATGGTAGTCCAATACACTACCATCGAAAGCTGATAGGGCAGAAACTTGAACGATTTGCCTTGCATAGCAAGGTCCGATCAGTTACTATGATTCACCAAATGTTGGTTAGATCTAATAAATACAACCCTTCAGAGTCGGGCATTTGCGCATGTATTAGCCCTAGAATTACCACGGTTATCCATGTAATTTCACTATCGAATAAACTATAACTGTTTTAATGAGCCATTCGCAGTTTCGCTGTATAATACTTATACTTAGACATGCATGGCTTAATCTTTAAGACAAGCATATGCAACTGGCAGGATCAACCAGATTACTACCTAATGATCAGGGTACCCCATTGGTACTAACCGCCCTAGAGGCCTCCCTTCTCATACATGATAGTCACGTTAATTCACGTTAAGACTGTTTGCACAGCAACTTACGTGATAAAGCAAGCCTAAGCCACCATATTACAGCTTAACCGTAAATGGTTGACATGGGCAATGCCTCAAGTTGTCTCACCTTACTATCTTGCATTCAACTGGTGCATGGTCACCTTCAAAGCGCTACGACCAATATAGCCGAGTCAACTTTGGGCTCACCATGACCTTTGAGCAGTCTGCCCTGCAAGGAGCACTGAAACCCCATCGCTACAGGCACAGAAGCTGCACAATTGACGTATTGCAGTCAATCCCTCTCGGGTACTGATGCAACCAATCTCATCAACTGTCAGTCCAGCTAACTGGAACTTGACTGCAATCGATCTTGCATGGGACCCTAGATGAGGGTAGCAGACCGTACGAAACAAGCCTCAGAGGCTCACACATTAGTGAAAAGCATGAAACAAGCATCACACTTATGACAACCACAGTGAGCCCAACAGGCTCACTCGCAGCAGTCACTCCACGACCGTCACTGGGAACCAACTCGATCGACAGCCTCACACCCTCCTCGGGTGAGGGCATCGTGTCATAAAGACGTACGTAATGGCAGGGCATTCGAAATTTACGGTCACAAAGGTCATGTCCCTCAATAGGGACCAACGGACCCTGTCTGAAGACTGCCATGACCTGGCAGGGACTTGATCATGTCAGGTACATGAGGGAACCAACCCTCTGGCTGCTGATCACGTTTGCTCACTCACGGTCAATTTTCAAAAAAATCGTAAAAAAAAAATTTTTTTTTTTTCGAATGCTCACCTCCCTTCCCGTACTCTGCGTTGATACC
>LKH091_235_Len1064_Cov1344
GTGGTATCAACGCAGAGTACGGGAATCTGGTTGATCCTGCCAGTAGTCATATGCTTGTCTCAAAGACTAAGCCATGCATGTCTAAGTATAAACTTGTATACGGTGAGACTGCGAATGGCTCATTAAAACAGTTATAGTTTATTTGCTAAAGTTTATATGGATAACCGTAGTAATTCTAGAGCTAATACATGCTAATACGCTGTGCGTAGTATTTATTAGAGAAATACCAACGGGAGAGATCCTGTGGAGGAATCATAATAACTTAGCGAACTTCTTCGGAAGTGAAGCATTCAAGTTTCTGCCCTATCAGCTTTCGATGGTAGTGTATTGGACTACCATGGCAATCACGGGTGACGGAGAATTAGGGTTCGATTCCGGAGAGGGAGCCTGAGAAACGGCTACCACATCTAAGGAAGGCAGCAGGCGCGTAAATTACCCAATCCTGACTCAGGGAGGTAGTGACAAGATATAATAACGCGGTTCAATACCGTGATTGTAGTGAGGGTTTTCTAAAACGAACTTCGAGTACGATTGGAGGGCAAGTCTGGTGCCAGCAGCCGCGGTAATTCCAGCTCCAATAGCGTATATTAAAGTTGTTGCAGTTAAAAAGCTCGTAGTTGGATTTCAAAGTGGAGGGAGGGATTCCTCTCGAAGCTTATCAGTCTGAAAAGACTGTTACTGTGAGAAAATTAGAGTGTTTCAAGCAGGCTATTGCAGGAATACATTAGCATGGAATAACGAGTGTGTCTAGAATCTTGGTTAATTCTAGATTACGATTAATAGGGACAGTTGGGGGCATTAGTATTTAATTGTCAGAGGTGAAATTCTTGGATTTATTAAAGACTAACGTATGCGAAAGCATTTGCCAAGGATGTTTTCATTAATCAAGAACGAAAGATTGGGGATCAAAGACGATCAGATACCGTCGTAGTCCAATCTATAAACGATGCCGACTAGGGATTGGGGTGACAATTATCATCTCAGTACCTTATGAGAAATCAAAGTCTTTGGGTTCTGGGGGGAGTATGGGCGTATAGACGTCCCGTACTCTGCGTTGATACCAC
>LKH092_4128_Len894_Cov1996
TAGTCGGCATAGTTTATGGTTAAGACTAGGACGGTATCTGATCGTCTTTGATCCCTTAACTTTCGTTCTTGATTAATGAAAACATCCTTGGCAAATGCTTTCGCATTCGTTAGTCTTCAGCAAATCCAAGAATTTCACCTCTGACTGCTGAGTACCAATGCCCCCAACTGTCCCTATTAACCAGATCATTCCCAGCTACGGATTCAAGCAACGGCCTGCCTGGAACACTCTAGTTTCTTCAAGGTGAAGCGCCCGCTCACCGCCACGTAAGCGAATACGAGACGGCTACTTCGGACGGAGATCCAACTACGAGCTTTTTAACTGCAACAACATTAATATACGCTACTGGAGCTGGAATTACCGCGGCTGCTGGCACCAGACTTGCCCTCCAGTGGGTCCTCGCTAACGCTTGTGCGGTGTGCTCATTCCAATCACCGAGCAAAGCCCCGTGTTGTTATTTCTTGTCACTACCTCCCTCCGTGAGGATTGGGTAATTTGCGCGCCTGCTGCCTTCCTTAGATGTGGTAGCCGTCTCTCAGGCTCCCTCTCCGGAATCGAACCCTAATTCCCCGTCACCCGTCACCGCCATGGTAGTCCCATACACTACCATCCAGCTGATAGGGCAGAAACTTGAATGAACTGCCACGCCTCCCGGCACGGTCACCTATCTACACCTCTCACATCTAATAGACGCCTCGCATGTATTAGCTCTAGAATTACCACAGTTATCCATCTAACTCCCATCAAATAAACTATCACTGTTTTAATGAGCCATTCGCAGTCTCGCTGTCGTCCGCTCATACTACACATGCATGGCTTAGTCTTTGAGACAAGCATATGACTACTGGCAGGATCAACCAGATTCCCGTACTCTGCGTTGATACCCTGTCTCTT
>LKH093_358_Len4307_Cov5692
ACCCATAACCGCATCAGGTCTCCAAGGTTAGCAGCCTCTGGTCGATAGAATAATGTAGATAAGGGAAGTCGGCAAAATAGATCCGTAACCTCGGGAAAAGGATTGGCTCTGAGGAATGGTTGACTTCTCTAGCGTTCCGTATGCGTGTTGGATTAGGCGGGTAAAACTTCCTCTTCTGGACACCAGCCGGGCTCTAGAGGACCAACATAAAGCATTCAACTCAGAACTGGAGCGGACAAGGGGATTCCGACTGTTTAATTAAAACAAAGCATTGTGATGGCCGGAAAACGGTGTTGACACAATGTGATTTCTGCCCAGTGCTCTGAATGTCAAAGTGAAGTAATTCAAACAAGCGCGGGTAAACGGCGGGAGTAACTATGACTCTCTTAAGGTAGCCAAATGCCTCGTCATCTAATTAGTGACGCGCATGAATGGATTAACGAGATTCCCACTGTCCCTATCTACTATCTAGCGAACCCACAGCCAAGGGAACGGGCTTGGAATAATCAGCGGGGAAAGAAGACCCTGTTGAGCTTGACTCTAGTCCGACTTTGTGAAATGACTCTTTTGATGTAGCATAAGTGGGAGACTTCGCCAGTGAAATACCACTACGAAAGAGGTCATTTTACTTATTCCGTTAAGTAGAGACCCTTCCGGGGTTCTTGATCCAAGGCTTTGCCGATCTAGGCGGAAGACATAGTCAGGTGGGGAGTTTGGCTGGGGCGGCACATCTGTTAAATGATAACACAGGTGTCCAAGGATAAGCTCAAAGAGAACAGAAATCTCTTGTGGACCAAAAGGGGAAAAGCTTATTTGATTTTGATTTTCAGTATGAATACAAACTGTGAAAGCATGGCCTATCGATCCTTTAACTTCTCGAATCTTGAGATTAGAGGTGTCAGAAAAGTTACCACAGGGATAACTGGCTTGTGGCAGCCAAGCGTTCATAGCGACGTTGCTTAATGATCCTTCCGCAGGTTCACCTACGGAAACCTTGTTACGACTTCTCCTTCCTCTAGGTGATAAGGTTTACTTATTTTTCCGATAAACGGTCTAAAAGGTTCACCGGATCACCCGGTATCGGTAGGAGCGACGGGCGGTGTGTACAAAGGGCAGGGACATAATCAACGCAAGATGATGACTTGCATTTACTAGGAATTCCTCGTTCAAGATCTATAATTGCAAAGATCTATCCCCATCACGATGCATCTTGTAGATTGCCATATCCTAGCGGACTAGGCACTTGTTGTATGCATCAGTGTAGCACGCGTGCAGCCCAGGACATATAAGGGCATCACAGACCTGTTATTGCCTCAAACTTCCATGCGCTTATAGTCGCATAGTCCCTCTAAGAAATCAAATCCCATGAAATGGGACAGATTATTTAGCAGGTTAAGGTCTCGTTCGTTATCGGAATTAACCAGACAAATCACTCCACCAACTAAGAACGGCCATGCACCACCACCCATAGAATCAAGAAAGAGCTATCAATCTGTCAATCCTTACTATGTCTGGACCTGGTAAGTTTCCCCGTGTTGAGTCAAATTAAGCCGCAGGCTCCACTCCTGGTGGTGCCCTTCCGTCAATTTCTTTAAGTTTCAGTCTTGCGACCATACTCCCCCCAGAACCCAAAGACTTTGATTTCTCATAAGGTACTGAGGAAACTTTAATTTCCCCAATCCCTAGTCGGCATAGTTTATAGATAGGACTACGACAGTATCTGATTGTCTTTGATCCCCTATCTTTCGTTCTTGATTAATGAAAACATCCTTGGCAAATGCTTTCGCATACGTTAGTCTTTAACAAATCCAAGAATTTCACCTCTGACAGTTAAATACTAATGCCCCCAACTGTCCCTATTAATCGTTGTCTAGAATTAACCAAGATTCTAGAAACATTCGTTATTCCATGCTAATGTATTCCTGCAAACGCCTGCTTGAAACACTCTAATTTTCTCACAGTAACTGTCCCGGAAGGGACTAGTAGAGATTGGGTTTGACGCCTCTCTCTAGAAATCCAACTACGAGCTTTTTAACTGCAACAACTTTAATATACGCTATTGGAGCTGGAATTACCGCGGGTGCTGGCACCAAGACTTGTCCTCCAATCGTACTCGAATTTCGGTTTGGAATAACCTCACTACAATCGCGAATTTGACTTCACGTTGTTATATCTTGTCACTACCTCCCTGAGTCAGGATTGGGTAATTTACGCGCCTGCTGCCTTCCTTAGATGTAGTAGCCGTTTCTCAGGCTCCTTCTCCGGAATCGAACCCTAATTCTCCGTTACCCGTGAGAGCCATGGTAGTCCAATACACTACCATCGAAAGCATGATAGGGCAGAAACTTGAATGATTTATCGTGAGCGAGTCACGATTCGCTAAGTTATTATGAATCACCTACCAGGAATATCTAATAAATACAACCTTACGGTTATGGCATGTATTAGCTCTAGTTTTTCTACAGTTATCCATTTGTTATATCAAATAAACTATAACTGTTTTAATGAGCCATTCGCAGTTTTACTGTGTAGTTATTTATACTTAGACATGCATGGCTTAGTCTTTGAGACAAGCATATGACTACTGGCAGAATCAACCAGGTTACTAACATTGCCGACGAGTCGGACAAGTTAATAGCTTCACTAAGATCGTTTCAAACTCCAGAGCGGTCCGTCGAACTAGGTTCAATCGAAGTCGCTTTGTCGTTCTTAACTTTCTTACTTGCAATCAACTGGACCAAGCTAAACTAAACGCCAGAAAAGAAAACTTTTCAGGAGTTTACATAGCAAGGACCTAAGTGCAAACTTACTCCGTCGCGAGAGACTCGGACGTAGCAGGATCTGCAGTTTCGTTGATTAGTATCAATATCATATAGATATGAATACAATAATCTTTGGTCCTCGAAGGTCTCATACAATTATCGCTTTGTTTTTCACAAAGGAAATTGCTGTCTTAAAAATATGTTTACGTAAAGTAAAGCAGAGAAGGAAGAAACGTACTCTCGAATTCATATGGCGTGCAAGCTTTTTTCATTCGCTTGAGCCGAATTCATTATGAAATCGCGTTTTGAATTGAAATTTTTTTCAATTCTGCTTTTTCATTTTTTCTGTTTTTTCTCCTCTCATATAAGTGTCTTGAAAATTTTCAATGACTTTCCGGAAATTCAGGAGGACCGGCTCCAGAGACAAAGTCTTTTTCCCGAACCGAAAATGAGCTAAGCAGCGATTCGTGTTCGTGGGCCTTGGGTGATGAGTTTGCGCTAAGGAACCTCTGGTTGATTGTCAACCGCTGATGAAAAAATCAGAGAAATGTCGTCATGTCACATTGTGAGATTGACCATCACATTTCTGAGGAAGGCGCGGATTAGGAAAGTACTGTTGCGGTTAGACTTGTTTGAGATACAGAAGCGTGGAGGTAGTGAGTGTAGGGTTGATTGAGTTGTCTAGGTAAAAATGTCCAAGATGATGGACATTAGGTCAAGGAGGAGGTCCCGATTCCGGAATGATAAAAGGTCTAGGGAGGTCGTGACTATGCGGAAAATCAATGGCGTGGTAAGCGCAAGCTGTTTGGATAGATTCGGCGACACCGGCACCCTTTTCTGGAGAGTAGGGCTGTTTCCTCTTCTAAGAGGAATCTGATTGAGTTTAGCCTTTTTTTCGAAATCAAGCAAAACCCACTGTTATCAGGCTTAATCGACGCAGAAAAGCTTAAATAGTAGTTCCCTGTTGAAATCGCTGCATTTGCTGCTTAGTTGAGAGTCGAGTCTTGTCTTTTCCTTTCATCATTAGTACCCTCTAATAAGAGTGTAGGGTTCTTAGTGTTTTTCATGGGAATCATCATCAGAGTTGGAGATATACCTTCGCTGAGTTGTTTGGGTTAGGTTTGTTGATGGACTCTATTGAACCGCAGAGTTTGTTGTTTATTTCGATTTCGTTGAGTTTCTTGCCAACTTTTAATTATTTTTAATTGAATTATCGAATGATGAGATGAACCGAAAAGGTTAGAAAATCAGTCTAGTTTCAGAAGAACACTGCGGATCGTTGAGTTGATGAGTAAATCGACGAGTCTTGACTAGACAACTCAGAGAATTCAGTTATTCACTACTTTCGTTTGATTTTCTGAGTTCCCTAGTTACTTACTGCAGATCTTCAGCGATTTCAGTTTTACCTTTGCGGATCTCAATAGAATCGCTTGCGATTTCACTTTGTCTGTCAAAGACTTCATCTACCCTTCCCATCCGACTGAATTCTTCTTCTCTACCATAGGTTCCCCAACGGTTTCTAATGCTTTGTAGATTTTGTTATTG
>LKH095_2295_Len1094_Cov1249
GGTGTGTACAGCGCCACGCATTTTGGCAGTTCGTTTTCTATTGGGCTTTAGATTCTGTCGAGCATTGTTCTGAGTTCTTGCTGATTAGCGCTGATTTTGTGAGTTTTTGACTCTAAGGATTTCTCGTGAGGTGCCGAGCGGATGTGTGCGTTCCGCCCGATCCCTAGTCGGCATCGTTTATGGTTAAGACTAGGACGGTATCTGATCGTCTTGGATCCCTTAACTTTCGTTCTTGATTAATGAAAACATCCTTGGCAAATGCTTTCGCACTAGTCCGTCTTCAGCAAATCCAAGAATTTCACCTCTGACTGCTGAGTACGAATGCCCCCAACTGTTCCTATTTAAAGTGTGGAGCTGCCTCGCCAAGACAGTCGTGTGCATTATTCCCAGCTGCAGTATTCAGGCGTCGCCTGCCTTAAACACTCTAGTTTTCTCAAGGTAAAGGGCCCGCAGGTCTCCGCCACCCACCGAAGGGCATGCAGAGTTGCCAGGCAAAAGGTCCAACTACGAGCTTTTTAACTGCAACAACTTTAATATACGCTACTGGAGCTGGAATTACCGCGGCTGCTGGCACCAGACTTGCCCTCCAGTCGGTCCTAGCTAAGACTTTTACATTGTGCTCATTTTAATCAACGAGACAAAGCCCGTTGTTACTATTTCTTGTCACTACCTCCCTGAGTCAGGATTGGGTAATTTGCGCGCCTGCTGCCTTCCTTAGATGTGGTAGCCGTCTCTCAGGCTCCCTCTCCGGAATAAAACCCAAATTCCCCGTACCCGTCACTGCCATGGTAGTCCAATACACTACCATCCAAAGCTGATAGGGCAGAAACTTGAATGATGCACCGCGCCTCCCGGCACGGTACTCGTTTACTGTTCTTCCCACAGCGGCGATATCTAATAAACACCAAGCATGTATTAGCTCTAGAATTACTACGGTTATCCATCTGGAATCCATCAAATAAACTATCACTGTTTTAATGAGCCATTCGCAGTCCCACTATCAGTTTACACTTACACGTGCATGGCTTAGTCTTTGAGACAAGCATATGACTACTGGCAGGATCAACCAGATTCCCGTACTCTGCGTTGATACC
>LKH096_2_Len4690_Cov16032
CTCCGGGAACTCGTGAATCCCACCAATAGTCTCTCCTCGCAGTTTCAGTCTTCAGATCGGCACTCTCGCAGTAGGAGACCATTTTTTTGTTGTGGAGTAACTTTGAGATTTATTGGGTTTTAACGCAAAACCCTCCGGTTACTTTTTCGGTATATATATGGGACAGTGAAAGTAAAAATCTGAAACCAAAAACAAGTCAGCGACGAAACGAGCTCGCCTCGAGTAGTCGTCTGTAATGTGGACAGGCATCAGATCCGACCGGGCGAAATTCTAAAGCCTGCAACAGGACTCGTCACTGCGCTCATGAAAAAACCGTCTCTATTACGACAACTTGTTGTCTTAATGCTAAGAGACAGCTGAAAGTGTAAAAGCTTTCTGCACAAGAAAGAGTTGTTGTATCCTTATCCGAGTGATATTGGATGTCAATAGCTTGAGAGTAGATCCTCGTTTGGAGCAGTTGTGAAACTCTGCCTCACTCGAGTCTACATCACAGCAGCTAATGTGAGAAAAGTCCCAAGGTTTTCCTCGGAGCCTTTTGATCGTTAGATGTTAGTGAATTGCAAACAATACTGACGCAGACAAAGCTCGGCCGGAAGTCTCTCTTTGCAGAGATTGAACGCTGAGTGGAGTCAACTGAGAAATCAGTTCGGAAAAACCTTAACCATCCAAACGGTCAGAGCGCTTGCGTTCCGACCTGCTGGAATGTAGTTAACTGGTTGATCCTGCCAGTAGCATATGCTTTCCTCCTGGAGATTAAGCCATGCATGTCTAAGTATAAGTTATATACGGCGAAACTGCGAATGGCTCATTAAAACAGTTATAATCTATTTGATAATGTTCTTATATGGATAACCATTGGGAAACTATGGCTAATACATGCTCAACAGCTTCGGTTGTATTTATTAGTTTTGACCAGTCTTGTACTGTGAGGAGTCATAATAACTGATCGGAGCGCACTAGTGTGCGCTAAATCTTTCGAGTTTCTGCCCTATCAGATTGTTGGTAGTGTATTGGACTACCATGTCTATCACGGGTAACGGAGAATTAGGGTTCGATTCCGGAGAGGGAGCCTGAGAAATGGCTACCACAGCTACGGTAGGCAGCAGGTGCGTAAATTACCCAATCCAAATTCTGGAAGGTAGTTACAGGAAATTTGTTGCGCGTGATTTATCACCGACACAACCGAACACATTTAAGCATTGTGTGTTTAATTGGAGGGCAAGTTTGGTGCCAGCAGCCGCGGTAATTCCAACTCCAAGAGTGTATCTTAATGTTGCTGCAGTTAAAAAGCTCGTAGTTGAATTTCTGAAGATGGGAGAAGCTCACGCGGATCCCGTCTTCATCCGCTCGGAGAGGCTAGGGAACTTTAATCGGAACTCTAGATGACCCAGCATTTTACTTTGAAGAAATTAGAGTGTTCATGGCAGGCCTTGCTTGCATAAATTAGCATGGAATAATGGAATAAGACTAGTCTGTTTTATTGGTTGACAGAATAGTAATGATTAACAGGGACAGTCGGGGGCATTCGTACTCAGTGGCCAGAGGTGAAATTCTTAGACTCGCTGAAGACGCACTAATGCGAAAGCATTTGCCAAGGATGTTTTCATTAATCAAGAACGAAAGTTAGGGGATCAAAGACGATTAGATACCGTCGTAGTCCTAGCCATAAACTATACCGACTAACGATTGGTGTGCCATAACACATCAGGAGTTAATGAGAAATCAAAGTCTTTGGGTTCTGGGGGGAGTATGGTCGCAAGGCTGAAACTTAAAGGAATTGACGGAAGGGCACCACCAGGAGTGGAGCCTGCGGCTCAATTTGATTCAACACGGGGAAACTTACCAGGGCAAGACCTTAGAAGGATTGACAGATTGATAGCTCTTTCTTGATTTGAGGGATGGTGGTGCATGGCCGTTCTTAGTTCGTGGAGTGATCTGTTTGGTTAATTCCCTAAACGAACGAGACCTTAACCTGCTAACCTAGACGCGGTGATCAATTCGCCGTTGTGCTTCTTAGAGGGACTATGCGTTCAAAGCGCATGGAAGTTTGAGGCAATAACAGGTCAGTGATGCCCTTAGACGTCCTGGGCCGCACGTGTGCTACACTGATGCATTCAGCAAGTACTATCCTAACCCGAAAGGGGCTGGGTAATCTTCACAATATGCATCGTGCTTGGGATTGATCTTTGCAATTATGGATCATGAACGAGGAATTCCTAGTAAGTGCAAGTCATCATCTTGTACTGATTACGTCCCTGCCCTTTGTACACACCGCCCGTCGCTCCTACCGATTGAGTGATCCGGTGAATTTTCTGGACTTCTGGTTCATGCCAAGGAGGAAGTTAAGTAAACCTTATCACTTAGAGGAAGGAGAAGTCGTAACAAGGTTTCCGTAGGTGAACCTGCGGAAGGATCATTCACGCCAATTATTCTTCTTGCTAGTGGCTTCGGCTGCTAGCATGAAAAACCTAAAAAACAATAAAAAAAACAAATTTTCAACGATGGATATCTTGGTTCCCATATCGAGGAAGAACGCAGCTAACTGCGATAAGCAATGCGAATTGCAGAATCCGCGAGTCATCAGATTTTCGAACGCAGTCGGTGCCAGTCTGGCCAAGAAGCCTCTGGCATGTTTGCTTCAGTCTTTTTGATTATTACACATCAAAATGTGATTGAACTTCGGTTCTCTCATTGAATTTGAATACGACGTATTTTCATCCAACGGAGCAGTCACAGTCTCTGACAGTGATTTCGTTGGCTCTGAAGCTACGACCAGTATAGAAAGGTTGGTCTTTCAAAATAATCTAAAGCTGAGGTCAAGCAGGACTACCCGCTGAACTTAAGCATATTAATAAGCGGAGGAAAAGAAATCAACAGAGATTGCCTTAGTAGTGGCGAACGAACAGGCAAGAGTCCAAGCTGTAAATCTCCGTCCCCCGGGCGGCGAGTTGTAAGCTCAAGACTTAGATCCGTAGGCGGATAGCACGCATAACTGGCTTGGAACAGTCGGGCAAAGAGGGTGAAACTCCCGTATTTGGTGTGCTTGAAGTCGAAGGGCTGGGTCACAGAGTCGGGTAGCTTGGGATTGCTGCCTTAATCGGGTGATAATCTTCACCTAAGACTAAATATGGATGGGAAACCGATAGTGAACAAGTACTGTGAAGGAAAGATGAAAAGAACTTTGAAAAGAGGGTCAAAAGACTTGAAATCGTTGAGAAGGAAGCTAAGGAAGCTGGCAGAGGTACGTGATGCCGTAGGAAAGCGAAGGCGGATGGATTCCTCAAAAGGTCCTGAAGTTGTAGCCGACGAGGGGCCTCTCCGTGCCGAAGGCAAGATCAGGTTCGTCGCTGTTGGAAGGGGCGTTGATTTTCCGGGGTTTCCCGAAGCTGCGTTCCGAAGCACTGGCGGGCCTGAGGGGCTTATGCGATCTTGCCGAAACGGCTTTCTTAGAACCGTCTTGTAACACGGACCAAGGAGTCAAACAAACATGCGAGTTTGCGGGTGTTAAACCCATAGGCGAAATGAAAGTGAGTATAAGGTGCCAAGGCGCAAGCTGGCAGCATCAACCGCCGCTGATCTTCTGTGAAGCGCGTGAGTAAGAGCATATTTGTTTGGACCCGAAAGATGGTGAACTATGCTTGAGTAGGGTGAAGCCAGGAGAAATTCTGGTGGAGGCTCGAAGCGGTACTGACGTGCAAATCGTTCGTCGAACTTGAGTATAGGGGCGAAAGACTAATCGAACCATCTAGTAGCTGGTTCCCTCTGAAGTTTCTCTCAGGATAGCTAGAGCAATCATGCAGTTTTGCTAGGTAAAGCTAATGATTAGAGGTTACGGGGGTCCAGTGCCCTCGGCCTATTCTCAAACTTTAAATTGGTAAGAACCGGAGGTTTTCTTCATTGAACCGAGGGGAAGAATGCATGCTCTAAGTGGGCCATTTTTGGTAAGCAGAACTGGCGATGAGGGATGAACCTAACGTCGAGTTAAGGCGCCTAAATTCGCAATCATTGGACACCATAAAAGGCGTTGTTTCATTGAGACAGCAGGACGGTATCCATAATAGTAGGAATCCGCTAAGGAGTGTCTTCAAACTCACCTGCTTAATGGATCAGCCCTGAAAATGGATGGCGCTACATTGCGATGCCGATACTCGACCGTCAGAGCTATTATGATGCTTTGACGAGTAAGAGGGCGTGGGCGTGGTGTCGAAGCCGAGGCGTGAGCCTAGGTGGAACCGCGCTTAGTGCAGATCTTGGTGGTAGTAGCAATTATTCAAATGAGAACTTTGAAGGCCGAAGTGGAGAAGGGTTCCATGAGAACAGTATTTGGTCATGGGTTACTCGGTCCTAAGGCATAGGTTAACTCCTTTATCCAAGTGCTATCAGCACGATGCCGAAAGGGAATCAGGTTTATATTCCTGAAGCTGGACGAGGTGTTTCGCGGCAACGCAAGCGAGCTCGGAGACGTCAGCGTGAACTCCTGGAAGAATTTTCTTTTCTTTTTAACTGGTTATCGCCCTGGAATTGGATTATCCAGAGAGAGGGCTTCAAATCAGGAAGAGCAGCCTACTTTTTGGGCTGTCAGGTGCGTTCATGATGATCAGTGAAAATCCGGGGGAGGTGTACTTCTCGCCAGTCCGTACCAACAACCGCATCAGGTCTCCTAGGTTAGCAGCCTCTGGTCGATAGAATA
>LKH099_7855_Len781_Cov12511
CACCAAGAACCCAAAGACTTTGATTTCTCTTACGGCGCTGAATGAACTATATTATATTCATCCAATTCCGAGTTGGTATAGTTTATAGTTAAGACTAGGACGGTATCTGATCGTCTTTGATCCCCTAACTTTCGTTCTTGATTAATGAAAACATGCTTGGCAAATGCTTTCGCATTAGTTAGTCTTTAATAAATCCAAGAATTTCACCTCTGACTATTAAGTACTAATGCCCCCGACTGTTCCTATTAATCATTACTGACGCCTTAAACCAATAAATAGTCATCAGTCCTATTCCATTATTCCATGCTAATGTATTCTGGCTGAAGCCTGCCTGAAACACTCTAATTTTCTCAAGGTAAAACGTCTACTCACATTGCCAACCAGTGAAGGCCGAGCGAATGGTTGCAGACAGATGCTCAAAGATATAAAATCTTGTGGACTTTAATCTGTTGAGCAGAATTTCAACTACGAGCTTTTTAACTGCAGCAACTTTAATATACGCTACTGGAGCTGGAATTACCGCGGCTGCTGGCACCAGAACTTGCCCTCCAGTTGATACTCGATAAGGTTTTTAAATTGTTCTCATTGCAATCCCAGGGTAAAACCCCGGGTTGTTATTTCTTGTCACTGCCTCCCCGAATTGGGATTGGGCAATTTTCGCGCCTGCTGCCTTCCGTAGATGTGGTAGCCGTTTCTCAGGCTCCCTCTCCGGAATCGAACCCTAATTCTCCGTTACCCGTGATAGCCATGGTAGTCCAATACACTACCATCTAAAGCTGAT
>LKH103_3146_Len1420_Cov32629
TCTCTTTCTTCTCTTTCTCTTTCTCTTTCTCTTTCTCTTTTTCTTCCTTTTTCTCTTTTTCTCTTTTTCTTATTCTTTCTCTTTTTCTTCAATTTTTCTTATTCTTTTTGTTTTTCTTCTCTTTTTCTTCTCTTTTCCTCCTCTTTCTTTTTCTTTTTCAATTCCTCTTCTCTTTCTTCCTCTCTTCTTCTGTCACCCTCTTTTTCAGTTCATTTGATAGCTCTTTCTTTCACAGTACTTGTTCGCTATCGGTTTCCCATAAATATTTAGCCTTAGAAGAAGTTTATCTCCCATTTAGGGCTGCAATCCCAAACAACCCGACTCTATGAGCTAGACATTCGCTCTTCAGATGGACCAATACGGGACTATCACCCTCTATGGCGCTCCATTCCAGGAGACTTATTCCATCTTCCAAACTTTTGTCATACTCTTTAGATTACAATTCGGAAATCAAAGATTTCAGATTTTAAGTTTGAGCTTTTGCCGGTTCGCTCGCCGCTACTGAGGCAATCTTAGTTAATTTCTTTTCCTCCGCTTACTGATATGCTTAAGTTCAGCGGGTAACCTTGCTTGATTTCAGATGCAATATTGAAGATTTTGTTTATATAATAAAAAGATGTTTATAGATAATTTAGATTACACAACGAAATCACATATAAAATGTGACCACTTCGTTGGATCAAATTGATCTACATCTTCATATTTCATGAGAGAAATACATTTATATTTCAATCACATTAAGATATTTTATGATGTTTCTAGACACTGAAACAAGCATGCTGGAAAGATATCTCTCCAGCGCCAGTTGCGTTCAAAGATCTGATGACTCGCGGAATTCTGCAATTCGCATTGCGTATCGCATTTCGCTGCGTTCTTCATCGTTATGGGAACCAAGATATCCATCGTTGAAAATTTTCTTATTTTTTTTTAGAAACTAAGTTATTTGATAGAAATAACATAGGTTCAATAATGATCATGAGTATATATATACTTTCGTAAATATACTCATGTAATAGCATATATAGTGAAAGGTTAATTAGGATGTGTTAATGATCCTTCCGCAGGTTCACCTACGGAAACCTTGTTACGACTTCTCCTTCCTCTAAGTGATAAGGTTTACTTAACTTCCCACGCTATAGCACGAGACTACAGCACAGTCCAAAAGGTTCACCGGATCACTCAAAATCGGTAGGAGCGACGGGCGGTGTGTACAAAGGGCAGGGACGTAATCAGCACAAGCTGATGACTTATGCTTACTAGGAATTCCTCGTTGAAGATCTATAATTCCAAAGATCTATCCCCATCACGACACACATTCCTAAGATTACCCACCTCTTCCGAGGCAGGATAGAACTTGTTGAATGTGTCAGTGTAGCGCGCGTGCGGCCCAGGACATCTAAGGGCATCACAGACCTGTTAT
>LKH108_9053_Len1309_Cov15482
AGTGCCTAGTCCGCTAGGATATGGCAATCTACAAGATGCATCGTGATGGGGATAGATCTTTGCAATTATAGATCTTGAACGAGGAATTCCTAGTAAATGCAAGTCATCATCTTGCGTTGATTATGTCCCTGCCCTTTGTACACACCGCCCGTCGCTCCTACCGATACCGGGTGATCCGGTGAACCTTTTAGACCGTTTATCGGAATTAACCAGACAAATCACTCCACCAACTAAGAACGGCCATGCACCACCACCCATAGAATCAAGAAAGAGCTATCAATCTGTCAATCCTTACTATGTCTGGACCTGGTAAGTTTCCCCGTGTTGGGTCAAATTAAGCCGCAGGCTCCACTCCTGGTGGTGCCCTTCCGTCAATTTCTTTAAGTTTCAGTCTTGCGACCATACTCCCCCCAGAACCCAAAGACTTTGATTTCTCATAAGGTACTGAGGAAACTTTAATTTCCCCAATCCCTAGTCGGCATAGTTTATAGATAGGACTACGACAGTATCTGATTGTCTTTGATCCCCTATCTTTCGTTCTTGATTAATGAAAACATCCTTGGCAAATGCTTTCGCATACGTTAGTCTTTAACAAATCCAAGAATTTCACCTCTGACAGTTAAATACTAATGCCCCCAACTGTCCCTATTAATCGTTGTCTAGAATTAACCAAGATTCTAGAAACATTCGTTATTCCATGCTAATGTATTCCTGCAAACGCCTGCTTGAAACACTCTAATTTTCTCACAGTAACTGTCCCGGAAGGGACTAGTAGAGATTGGGTTTGACGCCTCTCTCTAGAAATCCAACTACGAGCTTTTTAACTGCAACAACTTTAATATACGCTATTGGAGCTGGAATTACCGCGGGTGCTGGCACCAAGACTTGTCCTCCAATCGTACTCGAATTTCGGTTTGGAATAACCTCACTACAATCGCGAATTTGACTTCACGTTGTTATATCTTGTCACTACCTCCCTGAGTCAGGATTGGGTAATTTACGCGCCTGCTGCCTTCCTTAGATGTAGTAGCCGTTTCTCAGGCTCCTTCTCCGGAATCGAACCCTAATTCTCCGTTACCCGTGAGAGCCATGGTAGTCCAATACACTACCATCGAAAGCATGATAGGGCAGAAACTTGAATGATTTATCGTGAGCGAGTCACGATTCGCTAAGTTATTATGAATCACCTACCAGGAATATCTAATAAATACAACCTTACGGTTATGGCATGTATTAGCTCTAGTTTTTCTACAGTTATCCATTTGTTATATCAAATAAACTATAACTGTTTTAATGAGCCATTCGCAGT
>LKH120_14484_Len574_Cov9209
CAGCATCTTCCGAGAAATCAAAGTCTTTGGGTTCTGGGGGGAGTATGGTCGCAAGACTGAAACTTAAAGGAATTGACGGAAGGGCACCACCAGGAGTGGAGCCTGCGGCTTAATTTGACTCAACACGGGGAAACTTACCAGGTCCAGACATGGGAAGGATTGACAGACTGAAAGATCTTTCTTGATTCTATGGGAGGTGGTGCATGGCCGTTCTTAGTTGGTGGAGTGATCTGTCTGGTTAATTCCGATAACGAACGAGACCTCAGCCTGCTAACTAGTCGCCACTGGCTTCAGTGACGGACTTCTTAGAGGGACTTTAGGCGCGAGCCTAAGGAAGCTTGAGGCAATAACAGGTCTGTGATGCCCTTAGATGTCCTGGGCCGCACGCGCGCTACACTGACGCAGGCAACAAGTTCCGCGACAGACATGTCCCGGGAACCTCCAAACTGCGTCGTGATGGGGATTGACTCTTGTAACTCTTGGTCATGAACGAGGAATTCCTAGTAAACGCAAGTCATCAGCTTGCATTGACTACGTCCCTGCCCTTTGTACACACCGCCCGTACTCTGCGTTG
>LKH121_19469_Len578_Cov263857
TTCCTCTAAGTGATAAGGTTCACTTAACTTCCCAATTGGTCCGAGAGGTTCACCTGATCACTCGAAATCGGTAGGAGCGACGGGCGGTGTGTACAAAGGGCAGGGACTTAATCAGTGCAAGCTGATGACTTGCGCTTACTAGGAATTCCTAGTTGATGACCAAGAATTGCCAGGGTCAATCCCAACTACGACGCAGTTACGAGGTTACCGTAGTAGCTATACTTAGGAACTCATTGGCTGCGTCAGTGTAGCGCGCGTGCGGCCCAGGACATCTAAGGGCATCACAGACCTGTTATTGCCTCACACTTCCTCCAACTAAAAGCTGGAAGTCCCTCTAAGAAGACAACTTCCTCGGATAGAAAGAGTCTATTTAGCAGGTTGAGGTCTCGTTCGTTATCGGAATTAACCAGACAGATCACTCCACCAACTAAGAACGGCCATGCACCACCACCCATAGGATCAAGAAAGAGCTCTCAATCTGTCAATCCTTACTATGTCTGGACCTGGTAAGTTTCCCCGTGTTGAGTCAAATTAAGCCGCAGGCTCCACTCCTTGTGGTGCCCTTCCGTCAATTCCTT
>LKH125_2899_Len1919_Cov18876
GTGGTATCAACGCAGAGTACGGGAATCTGGTTGATCCTGCCAGTAGTCATATGCTTGTCTTAAAGATTAAGCCATGCATGTCTAAGTATAAATAGTATACGGTGAAACTGCGAATGGCTCATTAAAACAGTTATAGTTTATTTGATAGTCAAACTACATGGATAACCGTAGTAATTCTAGAGCTAATACATGCGCAAAAACCTGACTCTTGGAAAGGTTGTATTTATTAGATCGAACCATCAAATGGTGATTCATAATAACTGATCAGATCGTGGCTTGTCTACGATAAATCATTCAAGTTTCTGCCCTATCAGCTTTCGATGGTAGTGTATTGGACTACCATGGCAGTCACGGGTAACGGAGAATTAGGGTTCGGTTCCGGAGAGGGAGCCTGAGAAACGGCTACCACATCTAAGGAAGGCAGCAGGCGCGCAAATTACCCAATCCCGATTCGGGGAGGTAGTGACAAGAAATAACAACTCGGGAGGTTCTACCTCTACGAGATTGCAATGAGAACAATTTAAAACACTTAACGAGGAACAATTGGAGGGCAAGTCTGGTGCCAGCAGCCGCGGTAATTCCAGCTCCAATAGCGTATATTAAAGTTGTTGCAGTTAAAAAGCTCGTAGTCGAATTTCTGGCTGTGCGTATTTTTGGCTTCGGTCGATGTATTGCATAGTCATCCGAATGAAAAAATAACTCGGCCTTCGCTGGTCGGTTATTGGATCATTCACTTTACCTTGAAAAAATTAGAGTGTTTCAGGCAGGTAATCGCCGGAATACATTAGCATGGAATAATGGAATAGGACTCGTGTTCGTTGTTGGTTATGAACAGGAGTAATGATTAATAGGGACAGTTGGGGGCATTAGTATTTAATTGTCAGAGGTGAAATTCTTGGATTTATTAAAGACTAACTTATGCGAAAGCATTTGCCAAGGATGTTTTCATTGATCAAGAACGAAAGATAGGGGATCAAAGACGATCAGATACCGTCGTAGTCTTATCTATAAACTTTTCCAACTCGGGATCAGCAGGGTTAATTATTGGGCCCTGTTGGCACCGTATGAGAAATCAAAGTCTTTGGGTTCTGGGGGGAGTATGGTCGCAAGGCTGAAACTTAAAGGAATTGACGGAAGGGCACCACCAGGAGTGGAGCCTGCGGCTTAATTTGACTCAACACGGGGAAACTTACCAGGTCAAAACATGGATGGGATTGACAGATTGAAAGCTCTTTCTTGATTCTATGGGTGGTGGTGCATGGCCGTTCCTAGTTGGTGGAGTGATTTGTCTGGTTAATTCCGATAACGAACGAGACCTTAACCTGCTAACTAGTTTGATTCTTATTAGAGTTATAACTTCTTAGAGGGACTATGTATTTAAATGCATGGAAGTTTGAGGCAATAACAGGTCTGTGATGCCCTTAGACGTCCTGGGCCGCACGCGCGCTACACTGACAGATTTAACAAGTTTCTCCTGTTCCGACAGGATACGGGAAATCTTTTGAGGATCTGTCGTGCTGGGGATCGATCTTTGTAATTATAGATCTTGAACGAGGAATTCCTTGTAAGCATAAGTCATCAGCTTGTGCTGAATACGTCCCTGCCCTTTGTACACACCGCCCGTCGCTCCTACCGATTTTGAGTGATCCGGTGAGCTTTCTAGACTGAGTGTAGGCTTGAACTATATTCGGGAAGTTACGCAAACCTTATCACTTAGAGGAAGGAGAAGTCGTAACAAGGTTTCCGTAGGTGAACCTGCGGAAGGATCATTAACACTAATCAAACCTAAAACGAGTTCGAATGTAGTGCGGGCAACCGCACTTAATATTCTCTCTAATTACTATTTCCGAAAAAAAATTTTTTTGAAAATTTTCAACGATGGATATCTAGGTTCCCATAACGATGAAGAACGCAGCGAA
>LKH128_4_Len6914_Cov404
GAAATATATTTATAATATAACACTTTATAAAAAAATATTTACGATATGACATAAAGTTACATCAGATAAATAAGAAATAAGATTAATTTTGGCTTTTTTATCAATCTAAAAATAAATAAATTAAAAAATTAAAATTCGTTACATTAATATGTAACTGTGCAATTGGTTTGTTCTTTTGAAATAATTCTTTATCAACAATATATATACAAAATTTATAAAATAATGAGTGAATATAGAAATATAATTGATGAATGAATTGGTTAATTTGAGTGAGTATTAATATATGAATATATAAAATATAAAATAAACTTAATAAAGTAAAATGTGTACCCCAGCAGAGTATTTAGGTAAAAGGTAACAAATCGAAGGAACGAGGCATGAATCTCAATGGATCGTAGGTGGAATCCTACTTTCGCACTTACAATAGCCCGTCCTATATTAAGTCGTCTACAGAAGATTTGTGTCAATAATAATTAGAAATTAATATTCAACCAATAGTAGCCAATCTTTTACGACTGGTTTCTTTTGGTCGTTTATGTGAACTTTGGTCAGGAGACCTGACCTATTGTATTTCATTTATTATTGATTGGACGTTGCTTTCCTGCATGAATTCTGACTTAGAGGCGTTCAGTCATAATTAACAACAGATGTTAGCTTCACATCACTAGCTTTTCAGCTAAATGTATTTACCAATTATCTGATTCAACGGTTCCTCTCGTACTGAGTTGAATTACAGTCGCAACATCGTTCATCAGTAGGGTAAAACTAACCTGTCTCACGACGGTCTAAACCCAGCTCACGTTCCCTTTTAACGGGTGAACAATCCGACACGTTGTGAATTCTGCTTCACAATGATAGGAAGAGCCGACATCGAAGGATCAAAAAGCGACGTCGATTGGGACTCTTGGTCGCCACGAATCAGTTATCCCTGTGGTAACTTTTCTGACACCTCTAGCTTAAAACTTGTAAAGTTAAAGGATCGCTAGGCCATGCTTTCACAGTTTGTATTTGTACTGAAAATCAAAATCAATTGAGCTTTTACCCTTATATTCTACAAGAGATTTCTGTTCTCTTTGAGCTCAACTTAGGACACCTGCGTTGTTGTTTAGCAGATGTACCGCCCCAGCCAAACCACCCACTAAATCTTGTCCCCCGCTTAGTTCAGCCTATATTGCTATAGACTTTAAATCTAGAACCTCAAAAGAGGCCACTATATTACGGAGTAAGTAAAATGGCAAGTCGAGTAGTGGTGTTACAGGATTGATTGCTCTCCCACTTACGCTATACCTCTACCGTCATTTCACAGAATTTAACTATGGTCAAGCTCAACAGGGTCTTCTTTCCCCGCTGATTATATTACAAGCCCGTTCCCTTGTCTGTGGGTTCGTTAGATAGTAGATAGGGACATTAGGAATCTCATTGATCCATTCATGCGCGTCACTAATTAGATGACGAGGCATTTGGCTACCTTAAGAGAGTCATAGTTACTCCCGCCGTTTACCCGCGCTTGGTTGAATTTCTTCACATTGACATTCAGAGCACTGGGCAGAAATCACCTTGTGTCATCACCCGTTGGGGCCATCACAAGGCTATGTTTTAAATAAACAGTCGGATTCCTCTTGTCCGCTTCAGTTCTGAGTTAATTGTTATTTACCAAAGAGCAGCCCGAGAGCTTCCTGGCCATTCCAACTTTCGCTCTAAATAGCCCACTTAGTTGCCCAGCAGGCAGTCTATAAGCTTGGTCTTCATAACCAGGTTCTTTGGCCCAATCCTCAGAGCCAATCTTTTTCCCGAAGTTACAGATTCATTTTGACGAATTCCCTTATCTACATTATTCTAGTTGACCAGAGGCTGCTAACCTAAAGTACCTGATGCGGATATTGGTACGATTTGGCGTGCGAATAAATCTCTTACTCGAATTTTTAGGAGTCGTCCCCAACGCACCCAATCTCACAGAAGTGTGAGACTCTGCCATACATACAGCCCTAGCTCTGGCTAAACCAATTTCAGGGCCATAGCATGTTAAAAAGAAAAGATAACTCTTCAAGGGGATAGGGCCGACGTTTTCGAGCTCGCTTGTGTTGCCACATTGTATCCACGTCCAATTTCCGGAATATTAACCGGATTCCCTTTCGGCAACGAGTGAAATCACTCTTGTATTACAAGGAATTTCCCTATGCCTTAGGATCGAATAACCCATGACCAATTGCTGTTATCATGGAACCCTTACTTTTACTCGGCCTTCAAAGTTCTCATTTGAATAATTACTACTACCACCAAGATCTGCACTAAATAGTGTTCCACCCAGGTTCACACCAAGGCTTCTACACACTACTCACGCCCTCTTACTCATTGAAGCAGCACTTTTGCCTCAATGGTCAAGTATCGGAATCTCGCTGTAGCGCCAGAAATTTTCAGGGCTAATTCATTCGGCAGGTGAGTTGTTACACACTCCTTAGCAGGTTCCAACTTCCATGGCCACTGCCCTGCTGTCTAGATGAATCAACACCTTTTTAGTATCTGATGCGCGAGAATTTTGGCTCCTTATCTTGACGTTAGGATTGACCCTCATCGCCAAATCAGCTTACCCAAATTGGCCCACTAGAAGCACTGCATTCTTCCTAACAGTTCATTTAAGACAACTGCCAGGTTCTTACCAATTTAAAGTTTGAGAATAGGTCAAGGCTCTTGGAACCCCGATTCCTCTAATCATTCGCTTTACCTGATAAAACTGCTATTTTGCTTCTGCTATCCTGAGAGAAACTTCAGAGGGAACCAGCTACTAGATAGTTCGATTAGTCTATCGCCCCTATACTCAAGTTTGACGAACAATTTGCACGTTAGTAACGCTTCGAGCTTCCACCAGAGTTTCCCCTGGCTTCACCCTACTCAAGTATAGTTCACCATCTTTCGGGTCCAAACAAGTATGCTCTTACTCAAACCTCTCGCTAGAAGCTCAAGGTCGGTCGTAGCTGCCACGCTGTTACACGTTTGGCTACTTATACTTACTTTCATTTCGCCGATAGGTTTTTACACCCTTAGACTCGCATACGTGGTTGACTCCTTGGTCCGTGTTACGAGACGGGTAAATAACAACTTTTTCGACAAAATCTCCATAAAGGAACTCCTCAGGCTAGATCTGTGGCTTTCGTACGGAAGCTGCTTCCCAGAGGAAAGAGACTTCTCCCGTATTGATTCCCACAGTGCTAACCTCATTTTGCCGTTTGACAACAGAAAATACCATAAGACCCGTTATAACTCATCCCCATGGCCGGTTAAAGTGCCAGAGAGAGACGCTTACCGGGATCCAATAATACACGCCATTGTCAATTGAGTAGTTGCTATTCCTTACTTCTCAACGATTTCAAGTCTTTTAACCCTCTTTTCAAAGTTCTTTTCATCTTTCCTTCACAGTACTTGTTCGCTATCGGTTTCCCATCAATATTTAGCTTTAGAAGAAGTTTATCTCCCATTTAAGGCTTCAATCCCAAAAAACCCGACTCTTAGTAATCCCTCATACTGCTCGTAGCATCGCCAAATACGGGAATGTCACCCTCTATGTTCCCTAGTTCCATAGGGTTATGCGAACCACAAGCATTCTGAGAAACACTTTAGATTACAATTCTGCTACGATTTACGCATGCAGATTTACACTTTGAGCTTTTGCCTGTTCAGTCGCTCCTACTAAGGCAATCCTAGTTAGTTTCTTTTCCTCCGCTTACTGATATGCTTAAGTTAAGCGGGTGATCTTGCTTGACTTCAGGAGCTAATTTTAGAATTATTTGATTAACTAAAGGCAATTCACCAAAAACAACATTACTTGTTTTTAAGCGTAAGACTAAGTTGTGTATGCTAAAAAAGAAGAACTTTAGTGTCACACCCAAGTGGCAAAAACGAAAATCACTCAAAGAGTGACCACTTCGCTTTTGTTGTTGAATGCAACATTCCTCAATTTTAAACTAAATTATAATTTCACAGAATAGTTTAGCTTGTAAAATGAGAACTGCATAGTTATCGTATTTAACGAGAGAAGAGAAGCTCTTCAATCGCATTGAGTTGTGTGAAGTAAACTGACTCACTGAAGCAAACATGCTAGAGGGATATCCCTCTAGCGCCAGATGCGTTCAAAGACCTGATGACTCGCGGAATTCTGCAATTCGCATTGAATATCGCCTTTTGCTGCGTTCTTCATCGGTATGGGAACCAAGATATCCATCGTTGAAACTTTATTTTTATTAAACAGAGTTTATTTTGTTATTTATGAATGTGAATCCCCAAAGGGATTAGTTTATAAGTTTAAAAAATGAATGTTCTAACGTACTTTTTAACATACATCAGAAACAATAAAGAGTTTGGGTTGTAGTATTATTGGATTATTAATTGTGTAAATGATCCTTCCGCAGGTTCACCTACGGAAACCTTGTTACGACTTCTCCTTCCTCTAAGAGATAATAGTTTACTTAACTTCGCAGACTAAACACGAGGTTTAATCAAACTCCAGAAGGTTCACTGAATCTCTCAATCGGTAGGAGCGACGGGCGGTGTGTACAAAGGGCAGGGACTTAATCTAGGCATGCTGATGACATGCCTATACTAGGAATTCCTAGTTCATGTCCTATAATTACAAAGGACAATCCCAAGCACGACACAAACTATAAAGATTACCCGATCTCTTGTCAGAGCAGGAAGTACTTGTTGCTTGTGTCATTGTAGCGCACGTGCGGCCCAGGACGTCTAGGGGCATCACAGACCTGTTATTGCCTCAAACTTCCATGTGTTTTGCACATAGTCCCTCTAAGAAGGATACCGGATGTTTAATCCGAGCTCCTATTTAGCAGGTTAAGGTCTCGTTCGTTAACGGAATTAACCAGACAAATCACTCCACCAACTAAGAACGGCCATGCACCACCACCCAAAGAATCAAGAAAGAGCTCTCATTTCTGTCAATCCCACCTTTGTCTTGCCCTGGTAAGTTTCCCCGTGTTGAGTCAAATTAAGCCGCAGGCTCCACTCCTTGTGTGCCCTTCCGTCAATTCCTTTAAGTTTCAGACTTGTGTCCATACTTCCCCCGGAACCCAAAGACTTATGATTTCTCATAATGTGCTGAGAGAATTAAAATGTTCTCCCAATCCATAGTCGGAATCGTTTATAGTTAAGACTAGGACGGTATCTGATCGTCTTTGATCCCCTAACTTTCGTTCTTGATCAATTGAAAACATCCTTGGCAAATGCTTTCGCATAGGTTAGTCTCTAATAAATCCAAGAATTTCACCTCTGACAATTAGATACTAATGCCCCCAACTGTTTCTATTAACCATTACCAAAGTCTTCAAACCAACAAAAAGACTCAGGTCATATTCTATTATTCCAAGCTTGTGTATTCAAGGCGCAGTGCCTGTTTTGAACACTCTAATTTTTTCTCAGTAAAGTGACCGATTTACTCCATCGTAACAGTGAAGCACGAACGAAGGTCTCGGTCAGATAAGAGCCCAATCCAGGAATTACTCCCTAGCAGGACTCTTAGAAGATCGACTACGAGCTTTTTAACTGCAACAACTTTAATATACGCTATTGGAGCTGGAATTACCGCGGCTGCTGGCACCAGAACTTGCCCTCCAATTGATACTCGTTAAGAGATTTAAATTGTTCTCATTTTAATCGCCGTAAGTCATAGACCCCGGGCTATTATTTCTTGTCACTACCTCCCCGAATTGGGATTGGGTAATTTGCGCGCCTGCTGCCTTCCTTAGAAGTGGTAGCCATTTCTCAGGCTCCCTCTCCGCAAATCAAACCCTAATTCCGCGTACCCGTAATCCTCATGGTAGTCAGATACACTACCATCTAAGTGATAGGGCAGAAACTTGAATGATTTAGCAAGGCCGGGCCTCGCTCCGATCAGTTATTATGAATCACCACAGCAACCCTTGCGGGCTGATGATTTCAAATCTAATAAATACAACCCTTCCGAAAAGTCGGGTTAACAGCAAGTATTAGCTCTAGAATTACTACGGTTATCCTTGTAGAAATATTATCAAGTAAATTATAACTGATTTAATGAGCCATTCGCAGTTTCACTGTATACTATTTATACTTAGACATGCATGGCTTAGTCTTTAAGACAAGCATATGACTACTGGCAGGATCAACCAGATTACTATCATTTCAGTTATAGCATTGATGAGAATTTACTCATCTTATACCACAACCTCATGACTTGTGATTAAACAGGTTAACCACTTTATACCGACAAGCATCTGAAACATCCAAGCACAATAACGTGCCGGACATTTCTCAGCTTTACTTTAATTATTATTTGGCGACTAGCTAGTTACCTACACTAGCAATGCATTTCTCTTACGAGTCCTGCATTGAGCAGTAGGAAATAACTATCTAAGCAAGCTGAAAGTATCCACCGGGAGTGCTCCCGAGGTTCCTCAGTACTTGCATGCCTAGTTTTGAATTATTAACAATATCACGCAGGATATCGGTACAATAACTCTCCACTAAATGGGACTTAAGTCAACTTGCGTCGACTACCCTTCTAGCAGCAATGCTAGCAGGGTTTGCTGTCATAAAAAGCACAGCAAGAAAGCCGACAAGCAACAGGATGCTTACTGCTTCCTTGCTTGCTCCTAGAGACTGTCTGCCCAATTTTTGGCCTCTGACTACCAGAATTTATTACGTTGATACTTTGTTCTGGTGAGGCTGAAAATACAGTCAATCCTCATACATATTTCTCATTTTTCATAAGAAATACGCAATATGAATTTTTTCTATATTTTTCATTTTTCAAAAAAAGGGGACACTCCCTCTTAAGTATACTTCTCACCCCCCGTATAATTTTGCTGACAAAAAAAATTTTAAAAAAAACATTAAAATTTTCTATATGTTTATGTGTTTTTATTGTGTTTTTT
>LKH129_12143_Len674_Cov15293
CATTCAAGTTTCTGCCCTATCAGCTTTCGATGGTAGTGTATTGGACTACCATGGCGATGACGGGTGACGGAGAATTAGGGTTCGATTCCGGAGAGGGAGCCTGAGAAACGGCTACCACATCCAAGGAAGGCAGCAGGCGCGCAAATTACCCAATCCTGACTCAGGGAGGTAGTGACAAGAAATAACAACGCTAGGACTTTGTCCTGCGATTGGAATGAGTACAACGTAAAAGCCTTAACGAGTACCCACTGGAGGGCAAGTCTGGTGCCAGCAGCCGCGGTAATTCCAGCTCCAGTAGCGTATATTAAAGTTGTTGCAGTTAAAAAGCTCGTAGTTGAACCTCTGCGACGCGAGCAGCCGGCCTCGGTTGGCAGCGGACGTCGCATCCACCTGTTAACAGTCAGCTATTGACTTAGCGAGCTGCGACCAGGTATTTTACCTTGAGAAAATTAGAGTGTTCCAGGCAGGCGTTCGCCTGAATAGTGCAGCATGGAATAATAGAAGAGGACTGAGCTCATATATTGGTGTTATGGATTCGGTGATGATTGATAGGGACAGTTGGGGGCATTCGTATTTAATTGTCAGAGGTGAAATTCTTGGATTAATTAAAGACGAACTTCTGCGAAAGCATTTGCCAAGGATGTTTTCATTAATCAAGAACGAAAGTTAAGGGA
>LKH144_2459_Len876_Cov7916
TGTTTTCATTAATCAAGAACGAAAGTTAGGGGATCAAAGACGATCAGATACCGTCGTAGTCTTAACTATAAACTATACCGTCTAGGGATTGGTGTGGCATTGTAACCACATCAGCACCTAATGAGAAATCAAAGTCTTTGGGTTCTGGGGGGAGTATGGTCGCAAGGCTGAAACTTAAAGGAATTGACGGAAGGGCACCACCAGGAGTGGAGCCTGCGGCTTAATTTGACTCAACACGGGGAAACTTACCAGGTTAAGACATGGATAGGATTGACAGAATGAGAGCTCTTTCTTGATTCTTTGGGTGGTGGTGCATGGCCGTTCTTAGTTGGTGGAGTGATTTGTCTGGTTAATTCCGTTAACGAACGAGACCTTAACCTGCTAACTAGTTGCTGCTAACACCTAGCAGTGAACTTCTTAGAGGGACTATGTGCGTTAATCACATGGAAGTTTGAGGCAATAACAGGTCCGTGATGCCCTTAGATATCCTGGGCCGCACGCGCGCTACACTGACGTATGCAACAAGTTCCATCCTGCCCCGAAAGGGAGTGGGTAACCTTTACAATGTACGTCGTGCTAGGGATAGATCTTTGCAATTCTGGATCTTGAACTAGGAATTCCTAGTAAGCATAAGTCATCAGCTTGTGCTGATTACGTCCCTGCCCTTTGTACACACCGCCCGTCGCTCCTACCGATTGAGTGATCAGGTGAACTCTTTGGACACTGCCTCACGGCAAGTGGAAGTTGAGTAAATCTTATTACTTAGAGGAAGGAGAAGTCGTAACAAGGTTTCCGTAGGTGAACCTGCGGAAGGATCATTCACGCCAAAAAAAAACAACACTTAGTCTCTTCGGAGACACCAAGTATTCCTGTCTC
>LKH149_526_Len1473_Cov248
TAGCGCGCGTGCGGCCCAGGACATCTAAGGGCATCACAGACCTGTTATTGCCTCAAACTTCCATGCACTTGCGTACATAGTCCCTCTAAGAAGTTAATCATATATATTTATATGATAACTATTTAGCAGGTTAAGGTCTCGTTCGTTAACGGAATTAACCAGACAAATCACTCCACCAACTAAGAACGGCCATGCACCACCACCCATAGAATCAAGAAAGAGCTCTCATTTCTGTCAATCCCACCTATGTCTTGCCCTGGTAAGTTTCCCCGTGTTGGGTCAAATTAAGCCGCAGGCTCCACTCCTTGTGTGCCCTTCCGTCAATTCCTTTAAGTTTCAGACTTGTGTCCATACTTCCCCCGGAACCCAAAGACTTATGATTTCTCATAATGTGCTGAGAGGGCTGAAAATACCCTCCCAATCCATAGTCGGAATCGTTTATAGTTAAGACTAGGACGGTATCTGATCGTCTTTGATCCCCTAACTTTCGTTCTTGATCAATTGAAAACATCCTTGGCAAATGCTTTCGCATAGGTTAGTCTCTAATAAATCCAAGAATTTCACCTCTGACAATTAGATACTAATGCCCCCAACTGTTTCTATTAACCATTACTAAAGCCTCATAACCAACAAAAAAGACTTTAGTCATATTCTATTATTCCAAGCTTGTGTATTCAAGGCGATTTGCCTGCTTTGAACACTCTAATTTTTTCTCAGTAAAGTAACCGAATTACAACGTCGCACAGTGAAGGACGAACGAAGTTCTCGGTCAGATAAGAGCCCTGAACATGGTGTTATACCAGTGTGCATGACTCTTAGAAGATCGACTACGAGCTTTTTAACTGCAACAACTTTAATATACGCTATTGGAGCTGGAATTACCGCGGCTGCTGGCACCAGAACTTGCCCTCCAATTGTTCCTCGTGAAGTGTTTTAAATTTGCCTCATTTTAATCTCGTAAATCGTGTGATCCCGAGTTATTATTTCTTGTCACTACCTCCCCGAATTGGGATTGGGTAATTTGCGCGCCTGCTGCCTTCCTTAGAAGTGGTAGCCGTTTCTCAGGCTCCCTCTCCGCAAATCAAACCCTAATTCCGCGTACCCGTTATCCTCATGGTAGTCAAATACACTACCATCAAAGTGATAGGGCAGAAACTTGAATGATTTAGCAAGGCCGAGCCTCGCTCCGATCAGTTATTATGAATCATCACAGCAACCCCGAAAGGCTGATGGTTTGCTATCTAATAAATACAACCCTTCCGAAAAGTCGGGTTTAACAGCAAGTATTAGCTCTAGAATTACTACGGTTATCCTTGTAGAAATTCAATTATCAAGTAAACTATAACTGATTTAATGAGCCATTCGCAGTTTCACTGTATACTATTTATACTTAGACATGCATGGCTTAGTCTTTAAGACAAGCATATGACTACTGGCAGGATCAACCAGATTCCCGTACTCTGCGTTGATACC
>LKH156_53_Len2781_Cov1332
AATCTTTCTCCCGAAGTTACAGATCTAATTTGCCGACTTCCCTTACCTACATTGTCCTATTGACTAGAGGCTGCTAACCTTGGAGACCTGCTGCGGTATAGGTACGAATACTCCTACATATTACATGCCGCAAGTTTCATGGATCGTAGTTGGTGCTCCAGACAACACATACAGTGTGCTGCTCTTCCATACATCACGCCTCTCTCGCCGTAATGGATCCAGGCGCACATGTATGTTAGACAGAAAAGACAACTCTCCCCAGGACCAACCCCGACATATTGCGGCATATTGTGTCGCCACTATGCAGTAAGTACCTATGGAATATTAACCATATTCCCTTTCCCTCGTAAGGTTAGGATCGGGTGACTCATGATCCAGTGCGGTTCTCATGAAAACCTTCTCCACTTCAGTCTTCCAAGTTGGCATTGGAATACTTGCTACTACCACCAAGATCTGCACTAATACCTGCTCCATAACTCTTCACAGAATTACTTCCATGCAGATACTACGCCCTCCTACACCAGAGGGCAGAGTATGGGCACCCGCCTTTCGCGACTTCCATTTTCAGGGCTAGTCCATTCGGTAGGTGAGTTGTTACACACTCCTTAGCGGGTTCCGACTTCCATGGCCACCGTCCTACTGTCTAAATGGACTAACGCCTTTACTTGCAGACGGGTTCTGTCGCCTTAACTCCGCTTCAGGTTGGGCCCTCATCGCCAGTCCTGCTTACCAGGATTGGCCCACTAGGGACATTTATGTCATGTCACGTTCATTTATGAAACGTTACTGCACCCATTTAAAGTTTGATAATAGGAGGAAGGAGTGACTCCTCCCGAACCTCTATTCATTGGCTTTACCGGATGCCACTAAAAGTCCCAGCTATCCTGAGGGAAACTTCGGAGGGAACCAGCTACTAGATGGTTCGATGAGTCTTTCGCCCCTATACTCAGGTCCACAGAGCGATTTGCACGTCAGCACCTACACGAACCTCCACCAGAGTTTCCCCTGGCTTCGTCCTGCCCAAGCATAGCTCACCATCTTTCGGGTCCCAGCCATTTCGCTTACTCCGCTTACGGGCCTCTACTGATGGTAGAGATCACTTTCATTTCGCCTACACATTTTCATGTACAGACTCGCGATATAGCTAGACTCCTTGGTCCGTGTTACAAGACGGGACGGTCCGTCCACTGTATCCTTGCAATACTTCTTTTCAAAGCTTTGCTCAGATTTATTGTAGACGCACAGCTTCCTCCCCAACTATTTCAGGTCTTTTAACTCTCTTTCCAAAGTGCTTTTCACCTTTCCCTCACGGTACTTGTGCACTATCGGGCTCTGGACGTATTTAGCCTTACGAGGAGTTTACCTCGCACTTTGGACAGCAATCCCAAGCTGTCCGACTCTTAGATAGTCTGGTTTTCAATCCAATTGAACCTCACGGGGTTATCACCCTCCATGACGTGTCATTCCTGACCACTTAGGTCCAATCAAATCTACACCATTCCTCCCTAGCTTACAATTCCGAAGATTTACAAGTGGGCTTTGGCCGCTTCACTCGCCGTTACTGAGGCCATCCTTGTTAGTTTCTTTTCCTCCGCTTACTGATATGCTTAAGTTCAGCGGGTTATCTTGCTCCCCTCAGATCACAATACATATACTCAATTTTTCACTCAGTAAGAGAATTCTTATTCACTTACATTTTTATTTTATATGATACTGAAAGGAACATACCTTGAGTTTCCCCAAGGTGCCTGTTGCGTTGGGAAACCTGATGACTCACGGAGTCCTGCAATTCGCATTGAATTTCGCGCTTCGCTGCGTCCTTCATCGACGCCAGAGCCTAGGCATCCATCGTTGGGGCTTTTCTTTTGTTTAGGTTTATATATTTGATAAAATGAAAAGCAGCATAAAGCTGTAAACAGATTTGAGTTTTGTAATGTTTGATATTAATGTTAATGATCCATCCGCAGGTTCACCTACGGATACCTTGTTACGACTTCTCCTTCCTCTAAGTGATAAGGTTCACTTAACTTCCCATTAGTCCGAGAGGTTCACCTGATCACTCGAAATCGGTAGGAGCGACGGGCGGTGTGTACAAAGGGCAGGGACTTAATCAGTGCAAGCTGATGACTTGCGCTTACTAGGAATTCCTAGTTGATGACCAAGAATTGCAAGGGTCAATCCCAACTACGACGCAGTTACGAGGTTGCCGGAGTAGCTATACTTAGGAACTCATTGGCTGCGTCAGTGTAGCGCGCGTGCGGCCCAGGACATCTAAGGGCATCACAGACCTGTTATTGCCTCACTTCCTCAGATTGTATCTGCTGTCCCTCTAAGAAGCGCAGTCTAGGTTAGACAGTGCTAGTTAGCAGGTCGAGGTCTCGTTCGTTATCGGAATTAACCAGACAGATCACTCCACCAACTAGGAACGGCCATGCACCACCACCCATAGGATCAAGAAAGAGCTCTCAATCTGTCAATCCTCGCTATGTCTGGACCTGGTAAGTTTCCCCGTGTTGAGTCAAATTAAGCCGCAGGCTCCACTCCTTGTGGTGCCCTTCCGTCAATTCCTTTAAGTTTCAGTCTTGCGACCATACTCCCCCCAGAACCCAAACACTTTCATTTCTCTAAGGTGCCAAGGCAATCGGCCTGTTGCCCTGATCCCTAGTCGGCATAGTTTATGGTTAAGACTAGGACGGTATCTGATCGTCTTTGATCCCTTAACTTTCGTTCTTGATTAATGAAAACATCCTTGGCAAATGCTTTCGCATTCGTTGGTCTTCA
>LKH158_34_Len3377_Cov13225
AAAGCAACGTCGCTATGAACGCTTGGCTGCCACAAGCCAGTTATCCCTGTGGTAATTTTTCTGACACCTCTGGCTTAAAACTCGTAAAAGGCAAAGGATCGATAGGCCATGGTTTCCCAGTTCATCCTGACACTGAGAGGTTGAATGAAGCCAGCTTTTCCCCTTTTGGTCTGTGAGCGGTTTCTGTCCGCTCTGAGCTGGCCGTAGGACACCTGTGTTATCTTTTAACAGATGTGCCGCCCCAGCCAAACTCCCCACCTGGCGGTTTCTCCCACCCAGTTACATTGCTAGAAAGTTACTGCATGACAGGATAAGTAAAGCGACATTAAGAGTAGTGGTATTTCAAGATCGCGGCCTCCCACTTATTCTACGCCTCCTACGCCGCTCTACGCGCCAGACTAGAGTCAAACTCAACAGGGTCTTCTTTCCCCGCTGATCATGCCAAGCCCGTTCCCTTGGCTGTGGCTTCGCTAGGTAGTAGATAGGGACAGTAGGAATCTCGTTAATCCATTCATGCACGTCACTAATTAGATGACGAGGCATTTGGCTACCTTAAGAGAGTCATAGTTACTCCCGCCGTTTACCCGCGCTTCGTTGAATCTCATCACCTTGACATTCAGAGCACTGGGCAGAAATCACATTGTGTTAACATATCACCTTCACAATGCTTTGTTTTAATTAAACAGTCGGATTCCTCCTGCCGCTCCAGTTCTGAGGTGGCCATTCGCCGCAGGGCCGACCACCTTCGGTCATGGCGACAAAACTCCCACTTCCGTGAAAATTAAGTCACGCAATTCCTCCAGTGGAGACTTCTGCCTGGCCCTCAGAGCCAATCTTTCTCCCGAAGTTACAGATCTAATTTGCCGACTTCCCTTACCTACATTGTCCTATTGACTAGAGGCTGCTAACCTTGGAGACCTGCTGCGGTATAGGTACGAATACTCCTACATATTACATGCCGCAAGTTTCATGGATCGTAGTTGGTGCTCCAGACAACACATACAGTGTGCTGCTCTTCCATACATCACGCCTCTCTCGCCGTAATGGATCCAGGCGCACATGTATGTTAGACAGAAAAGACAACTCTCCCCAGGACCAACCCCGACATATTGCGGCATATTGTGTCGCCACTATGCAGTAAGTACCTATGGAATATTAACCATATTCCCTTTCCCTCGTAAGGTTAGGATCGGGTGACTCATGATCCAGTGCGGTTCTCATGAAAACCTTCTCCACTTCAGTCTTCCAAGTTGGCATTGGAATACTTGCTACTACCACCAAGATCTGCACTAATACCTGCTCCATAACTCTTCACAGAATTACTTCCATGCAGATACTACGCCCTCCTACACCAGAGGGCAGAGTATGGGCACCCGCCTTTCGCGACTTCCATTTTCAGGGCTAGTCCATTCGGTAGGTGAGTTGTTACACACTCCTTAGCGGGTTCCGACTTCCATGGCCACCGTCCTACTGTCTAAATGGACTAACGCCTTTACTTGCAGACGGGTTCTGTCGCCTTAACTCCGCTTCAGGTTGGGCCCTCATCGCCAGTCCTGCTTACCAGGATTGGCCCACTAGGGACATTTATGTCATGTCACGTTCATTTATGAAACGTTACTGCACCCATTTAAAGTTTGATAATAGGAGGAAGGAGTGACTCCTCCCGAACCTCTATTCATTGGCTTTACCGGATGCCACTAAAAGTCCCAGCTATCCTGAGGGAAACTTCGGAGGGAACCAGCTACTAGATGGTTCGATGAGTCTTTCGCCCCTATACTCAGGTCCACAGAGCGATTTGCACGTCAGCACCTACACGAACCTCCACCAGAGTTTCCCCTGGCTTCGTCCTGCCCAAGCATAGCTCACCATCTTTCGGGTCCCAGCCATTTCGCTTACTCCGCTTACGGGCCTCTACTGATGGTAGAGATCACTTTCATTTCGCCTACACATTTTCATGTACAGACTCGCGATATAGCTAGACTCCTTGGTCCGTGTTACAAGACGGGACGGTCCGTCCACTGTATCCTTGCAATACTTCTTTTCAAAGCTTTGCTCAGATTTATTGTAGACGCACAGCTTCCTCCCCAACTATTTCAGGTCTTTTAACTCTCTTTCCAAAGTGCTTTTCACCTTTCCCTCACGGTACTTGTGCACTATCGGGCTCTGGACGTATTTAGCCTTACGAGGAGTTTACCTCGCACTTTGGACAGCAATCCCAAGCTGTCCGACTCTTAGATAGTCTGGTTTTCAATCCAATTGAACCTCACGGGGTTATCACCCTCCATGACGTGTCATTCCTGACCACTTAGGTCCAATCAAATCTACACCATTCCTCCCTAGCTTACAATTCCGAAGATTTACAAGTGGGCTTTGGCCGCTTCACTCGCCGTTACTGAGGCCATCCTTGTTAGTTTCTTTTCCTCCGCTTACTGATATGCTTAAGTTCAGCGGGTTATCTTGCTCCCCTCAGATCACAGATACATATACTCAGTTTTTCACTTGGTAAGAGAACTCTCGTTCACTTACATTTTTATTTTATATGATACTGAAAGGAACATACCTTGAGTTTCCCCAAGGTGCCTGTTGCGTTGGGAAACCTGATGACTCACGGAGTCCTGCAATTCGCATTGAATTTCGCGCTTCGCTGCGTCCTTCATCGACGCCAGAGCCTAGGCATCCATCGTTGGGGCTTTTCTTTTGTTTAGGTTTATATATTTGATAAAATGAAAAGCAGCATAAAGCTGTAAACAGATTTGAGTTTTGTAATGTTTGATATTAATGTTAATGATCCATCCGCAGGTTCACCTACGGATACCTTGTTACGACTTCTCCTTCCTCTAAGTGATAAGGTTCACTTAACTTCCCATTAGTCCGAGAGGTTCACCTGATCACTCGAAATCGGTAGGAGCGACGGGCGGTGTGTACAAAGGGCAGGGACTTAATCAGTGCAAGCTGATGACTTGCGCTTACTAGGAATTCCTAGTTGATGACCAAGAATTGCAAGGGTCAATCCCAACTACGACGCAGTTACGAGGTTGCCGGAGTAGCTATACTTAGGAACTCATTGGCTGCGTCAGTGTAGCGCGCGTGCGGCCCAGGACATCTAAGGGCATCACAGACCTGTTATTGCCTCACACTTCCTCCAACTAAAAGCTGGAAGTCCCTCTAAGAAGACAACTTCCTCGGATAGAAAGAGTCTATTTAGCAGGTTGAGGTCTCGTTCGTTATCGGAATTAACCAGACAGATCACTCCACCAACTAAGAACGGCCATGCACCACCACCCATAGAATCAAGAAAGAGCTCTCAATCTGTCAATCCTTACTATGTCTGGACCTGGTAAGTTTCCCCGTGTTGGGTCAAATTAAGCCGCAGGCTC
>LKH167_150_Len1593_Cov694
AGAAACTAGAGTGTTCCAGGCAGGCCGCTGCTTGAATCCGTAGCTGGGAATGATCCATCCGCAGGTTCACCTACGGATACCTTGTTACGACTTCTCCTTCCTCTAAGTGAATCGGTTTACTCTAGAGGAGTTCACCGGATCACTCTATCGGTAGGAGCGACGGGCGGTGTGTACAAAGGGCAGGGACTTAGTCAGTGCAAGCTGATGACTTACGCTTACTAGGAATTCCTGGTTGATGAGCAAGAATTGCAAGGCTCAATCCCCACTACGACGCAGTTGGCAGGTTGCCTAAAATTCGGGACTTAGTGAATGCGTCAGTGTAGCGCGCGTGCGGCCCAGGACATCTAAGGGCATCACAGACCTGTTATTGCCTCACTTCCTCAGATTGTATCTGCTGTCCCTCTAAGAAGCGCAGTCTAGGTTAGACAGTGCTAGTTAGCAGGTCGAGGTCTCGTTCGTTATCGGAATTAACCAGACAGATCACTCCACCAACTAGGAACGGCCATGCACCACCACCCATAGGATCAAGAAAGAGCTCTCAATCTGTCAATCCTCGCTATGTCTGGACCTGGTAAGTTTCCCCGTGTTGAGTCAAATTAAGCCGCAGGCTCCACTCCTTGTGGTGCCCTTCCGTCAATTCCTTTAAGTTTCAGTCTTGCGACCATACTCCCCCCAGAACCCAAACACTTTCATTTCTCTAAGGTGCCAAGGCAATCGGCCTGTTGCCCTGATCCCTAGTCGGCATAGTTTATGGTTAAGACTAGGACGGTATCTGATCGTCTTTGATCCCTTAACTTTCGTTCTTGATTAATGAAAACATCCTTGGCAAATGCTTTCGCATTCGTTGGTCTTCAGCAAATCCAAGAATTTCACCTCTGACTGCTGAGTACCAATGCCCCCAACTGTCCCTATTAACCAGATCATTCCCAGCTACGGATTCAAGCAGCGGCCTGCCTGGAACACTCTAGTTTCTTCAAGGTGAAGCGTCCGCTCACCGTCTAGTAACTCAATACGAGACGGCTACTTCGGACGGAGATCCAACTACGAGCTTTTTAACTGCAACAACATTAATATACGCTACTGGAGCTGGAATTACCGCGGCTGCTGGCACCAGACTTGCCCTCCAGTGGGTCCTTGCTAACGCTTGTGCGGTGTGCTCATTCCAATCACCGAGCAATGCCCCGTGTTGTTATTTCTTGTCACTACCTCCCTCCGTGAGGATTGGGTAATTTGCGCGCCTGCTGCCTTCCTTAGATGTGGTAGCCGTCTCTCAGGCTCCCTCTCCGGAATCGAACCCTAATTCCCCGTCACCCGTCACCGCCATGGTAGTCCCATACACTACCATCCAGCTGATAGGGCAGAAACTTGAATGAACTACCGAACCTCCCGGCACGGTCACCTATCTACACCTCTCACATCTAATAGACGCCTCGCATGTATTAGCTCTAGAATTACCACAGTTATCCATCTAACTCCCATCAAATAAACTATCACTGTTTTAATGAGCCATTCGCAGTCTCGCTATCGTCCGCTCATACTACACATGCATGGCTTAGTCTTTGAGACAAGCATATGACTACTGGCAGGATCAAC
>LKH171_14417_Len274_Cov7322
AAGAGACAGTTTTTGTTGAATACTTGGTGTCTCCGAAGAGACTAAGTGTTGTTTTTTTTTGGCGTGAATGATCCTTCCGCAGGTTCACCTACGGAAACCTTGTTACGACTTCTCCTTCCTCTAAGTAATAAGATTTACTCAACTTCCACTTGCCGTGAGGCAGTGTCCAAAGAGTTCACCTGATCACTCAATCGGTAGGAGCGACGGGCGGTGTGTACAAAGGGCAGGGACGTAATCAGCACAAGCTGATGACTTATGCTTACTAGGAATTCCT
>LKH175_247_Len966_Cov3371
CTCGGAGATGTGTATAAGAGACAGGTATCAACGCAGAGTACGGGAATCTGGTTGATCCTGCCAGTAGTCATATGCTTGTCTTAAAGATTAAGCCATGCATGTCTAAGTATAAATAGTATACAGTGAAACTGCGAATGGCTCATTAAAACAGTTATAGTTTATTTGATAATTGAATTCTACATGGATAACCGTAGTAATTCTAGAGCTAATACATGCTGTAAAACCTGACTTTTCGGAAAGGTTGTATTTATTAGATATCAAACCAATAGTCTTTCGGGATTATTGTGATGATTCATAATAACTGATCGGATCAAGGTGTGCCTTGATAGATCATTCAAGTTTCTGCCCTATCAGCTTTCGATGGTAGTGTATTGGACTACCATGGCAGTCACGGGTAACGGAGAATTAGGGTTCGATTCCGGAGAGGGAGCCTGAGAAACGGCTACCACATCTACGGAAGGCAGCAGGCGCGTAAATTACCCAATCCTGATTCAGGGAGGTAGTGACAAGAAATAACAACTCGGGGCCTCACGGCTTTCGAGATTGCAATGAGAACAATTTAAATCTCTTAGCGAGGAACAATTGGAGGGCAAGTCTGGTGCCAGCAGCCGCGGTAATTCCAGCTCCAATAGCGTATATTAAAGTTGTTGCAGTTAAAAAGCTCGTAGTTGAATTTCTGATTATGGATGCATCGGGCAACCCTTGCATTTGTAGTCATCCACATGAGAACCTTTCTCGGCCTTCACTGGTCGGTTGGGGGATCATGTACTTTACTTTGAAAAAATCAGAGTGTTTCAGGCAGGCGTTTGCATGAATACACAAGCATGGAATAATGGAATAGGACTAGGGTCCATTTTATTGGTTATTGGACCATAGTAATGATTAATAGGGACAGTTGGGGGCATTAGTATTTAATTGTCAGAGGTGAAATTCTTGGATTTATTAAAGACTAACTTATGCGAAAGC
>LKH184_79_Len2765_Cov7006
CTCGGAGATGTGTATAAGAGACAGGTATCAACGCAGAGTACGGGAAGAAATGATGGTTGGCTAAGTAGGTGATAAAAAGATCTTGATGCCTAAATAGGTAGCCTAGCGTATATTTTTTAAGACAAGTAGGGGTAAAAGGTGGGTTGGAGTATGGATAGGTAAAAGTAAGGGTAGGTAGTGTTATGATACATAAATAAAGGGGGAGGAAAGGAGTATATAGAAAAGGTGGATGGAAATAGAAAAGTATGGATATAAATCTGGTTGATCCTGCCAGTAGTCATATGCTTGTCTCAAAGACTAAGCCATGCATGTGTAAGTGTAAGCATTTACTCGTGGGACTGCGAATGGCTCATTAAAACAGTGATAGTTTATTTGATGGTGTGTTAGATGGATAACCGTAGTAATTCTAGAGCTAATACATGCAAGATGTTTATTAGATATCGTCCGTGTGGGAATTATAATACACGAGGACCATGCTGGGAAGCATGGCAGGTCATTCAAGTTTCTGCCCTATCAGCTTTCGATGGTAGTGTATTGGACTACCATGGCAGTGACGGGTAACGGAGAATTAGGGTTCGATTCCGGAGAGGGAGCCTGAGAGACGGCTACCACATCTAAGGAAGGCAGCAGGCGCGCAAATTACCCAATCCTGACTGAGGGAGGTAGTGACAAGAAATAACGACACCGGGCTTCGTCTCGGTGATTGGAATGAGCACAACGTAAAAGCGTTAGCGAGGACCCACTGGAGGGCAAGTCTGGTGCCAGCAGCCGCGGTAATTCCAGCTCCAGTAGCGTATATTAAAGTTGTTGCAGTTAAAAAGCTCGTAGTTGGACGTCTCTCTTTTATGATGTAAAAGTCATATGAGGGATCTGCCTGGCAGCATCATACGTACTTAAGTGGACGATGATGAAATGCGGGCCCTTTACCTTGAGGAAACTAGAGTGTTTAAGGCAGGCTCCTGCCTGAATACCGCAGCTGGGAATAATGCTCGTGGTTAGTCTTGGCGAGACTATCTACTATCTTTAATAGGGACAGTTGGGGGCATTGGTACTCAGTAGTCAGAGGTGAAATTCTTGGATTTACTGAAGACCAACTACTGCGAAAGCATTTGCCAAGGATGTTTTCATTAATCAAGAACGAAAGTTAAGGGATCCAAGACGATCAGATACCGTCCTAGTCTTAACCATAAACTATGCCGACTAGGGATCGGGGAGACCGTATAAATCTCCTCGGCACCTTCCGAGAAATCAAAGTCTTTGGGTTCTGGGGGGAGTATGGTCGCAAGACTGAAACTTAAAGGAATTGACGGAAGGGCACCACAAGGAGTGGAGCCTGCGGCTTAATTTGACTCAACACGGGGAAACTTACCAGGTCCAGACATAGTAAGGATTGACAGATTGAGAGCTCTTTCTTGATTCTATGGGTGGTGGTGCATGGCCGTTCTTAGTTGGTGGAGTGATCTGTCTGGTTAATTCCGATAACGAACGAGACCTCAACCTGCTAAATAGACTCTTTCTATCCGAGGAAGTTGTCTTCTTAGAGGGACTTCCAGCTTTTAGTTGGAGGAAGTGTGAGGCAATAACAGGTCTGTGATGCCCTTAGATGTTCTGGGCCGCACGCGCGCTACACTGACGCAGCCAATGAGTTCCTAAGTATAGCTACTCCGGCAACCTCGTAACTGCGTCGTAGTTGGGATTGACCCTTGCAATTCTTGGTCATCAACTAGGAATTCCTAGTAAGCGCAAGTCATCAGCTTGCACTGATTAAGTCCCTGCCCTTTGTACACACCGCCCGTCGCTCCTACCGATTTCGAGTGATCAGGTGAACCTCTCGGACTAATGGGAAGTTAAGTGAACCTTATCACTTAGAGGAAGGAGAAGTCGTAACAAGGTATCCGTAGGTGAACCTGCGGATGGATCATTAACATTAATATCAAACATTACAAAACTCAAATCTGTTTACAGCTTTATGCTGCTTTTCATTTTATCAAATATATAAACCTAAACAAAAGAAAAGCCCCAACGATGGATGCCTAGGCTCTGGCGTCGATGAAGGACGCAGCGAAGCGCGAAATTCAATGCGAATTGCAGGACTCCGTGAGTCATCAGGTTTCCCAACGCAACAGGCACCTTGGGGAAACTCAAGGTATGTTCCTTTCAGTATCATATAAAATAAAAATGTAAGTGAACGAGAGTTCTCTTACCAAGTGAAAAACTGAGTATATGTATCTGTGATCTGAGGGGAGCAAGATAACCCGCTGAACTTAAGCATATCAGTAAGCGGAGGAAAAGAAACTAACAAGGATGGCCTCAGTAACGGCGAGTGAAGCGGCCAAAGCCCACTTGTAAATCTTCGGAATTGTAAGCTAGGGAGGAATGGTGTAGATTTGATTGGACCTAAGTGGTCAGGAATGACACGTCATGGAGGGTGATAACCCCGTGAGGTTCAATTGGATTGAAAACCAGACTATCTAAGAGTCGGACAGCTTGGGATTGCTGTCCAAAGTGCGAGGTAAACTCCTCGTAAGGCTAAATACGTCCAGAGCCCGATAGTGCACAAGTACCGTGAGGGAAAGGTGAAAAGCACTTTGGAAAGAGAGTTAAAAGACCTGAAATAGTTGGGGAGGAAGCTGTGCGTCTACAATAAATCTGAGCAAAGCTTTGAAAAGAAGTATTGCAAGGATACAGTGGACGGACCGTCCCGTCTTGTAACACGGACCAAGGAGTCTAGCTATATCGCGAGTCTGTACATGAAAATGTGTAGG
>LKH200_139679_Len218_Cov133728
AATAACAGGTCTGTGATGCCCTTAGATGTCCTGGGCCGCACGCGCGCTACACTGACGCAGCCAATGAGTTCCTAAGTATAGCTACTCCGGCAACCTCGTAACTGCGTCGTAGTTGGGATTGACCCTTGCAATTCTTGGTCATCAACTAGGAATTCCTAGTAAGCGCAAGTCATCAGCTTGCACTGATTAAGTCCCTGCCCTTTGTACACACCGCCCGT
