# Supplementary material for: Single-Cell Transcriptomics Reveal a Correlation between Genome Architecture and Gene Family Evolution in Ciliates
Source: mBio. 2019 Dec 24;10(6):e02524-19. doi: 10.1128/mBio.02524-19 (PMC6935857; doi:10.1128/mBio.02524-19)
Supplement: TABLE S4 [file mBio.02524-19-st004.xlsx]

## Sheet: Table S4
Table S4. Ciliate genomes used for stop codon analyses that are obtained from public databases. Related to Assessment of stop codon usage and reassignment in M&M.
Taxon	Classification	Data Source
Stentor coeruleus	Heterotrichea	MPUH00000000.1
Ichthyophthirius multifiliis	Oligohymenophorea	AEDN00000000.1
Pseudocohnilembus persalinus	Oligohymenophorea	LDAU00000000.1
Paramecium tetraurelia	Oligohymenophorea	CAAL00000000.1
Tetrahymena thermophila	Oligohymenophorea	AAGF00000000.3
Oxytricha trifallax	Spirotrichea	AMCR00000000.1
Stylonychia lemnae	Spirotrichea	CCKQ00000000.1
