# Supplementary material for: Single-Cell Transcriptomics Reveal a Correlation between Genome Architecture and Gene Family Evolution in Ciliates
Source: mBio. 2019 Dec 24;10(6):e02524-19. doi: 10.1128/mBio.02524-19 (PMC6935857; doi:10.1128/mBio.02524-19)
Supplement: TABLE S6 [file mBio.02524-19-st006.xlsx]

## Sheet: Table S6
Table S6. Counts for assessments of stop codon reassignments in ciliates that are not using conventional stop codon usage (UAR and UGA). Related to Figure 3.
Species		Notes	A	C	D	E	F	G	H	I	K	L	M	N	P	Q	R	S	T	V	W	Y
Blepharisma americanum	TGA						1														3
Blepharisma japonicum	TGA						1									1					10	2
Bursaria truncatella		no inframe stops detected
Condylostoma magnum		no inframe stops detected
Chilodonella uncinata		no inframe TGA, nothing can be inferred for TAG
Cryptopharynx sp.		only 1 seq, no inframe stops detected
Euplotes crassus	TGA			7
Euplotes harpa	TGA		1	14			1						1		2			2
Favella ehrenbergii	TAA										1					2			1
Favella ehrenbergii	TAG				1	2		2				1	1			10		1	2
Frontonia sp.	TAA				1	1		1			2			1		10		1		1		1
Frontonia sp.	TAG				1	1					1		1	1		9	1		1
Favella taraikaensis	TAA										1								1	1
Favella taraikaensis	TAG		1													6			1
Geleia sp.	TAA				1
Geleia sp.	TAG										1					2
Geleia acuta	TAA															1
Geleia acuta	TAG															1
Geleia sinica	TAA										1					3
Geleia sinica	TAG		1			1		1			2				1	8		1	1
Kentrophoros sp.	TAA	no infram stops detected
Kentrophoros sp.	TAG									1	3					1
Lembadion sp.	TAA		1			1		1		1	2	1		2		19	2	1	1
Lembadion sp.	TAG					1										19
Loxodes sp.1	TAA		1											2		1		2
Loxodes sp.1	TAG		1							1	2								1	1
Loxodes sp.2	TAA				1	1					1			1		4		2
Loxodes sp.2	TAG		1					1								3	2		1
Loxodes striatus	TAA															4		2
Loxodes striatus	TAG		1		1											2			1	1
Mesodinium pulex	TAA															1				1
Mesodinium pulex	TAG	nothing can be inferred for TAG
Nolandia orientalis		not sufficient data, no inframe stops detected
Plagiopylea sp.		not sufficient data, no inframe stops detected
Parasonderia sp.		not sufficient data, no inframe stops detected
Sonderia sp.		not sufficient data, no inframe stops detected
Prorodon ovum		not sufficient data, no inframe stops detected
Pseudokeronopsis sp.	TAA				2	1	1				3	1				8		1				1
Pseudokeronopsis sp.	TAG					2	1					1	1	1		13		1	1
Remanella sp.		not sufficient data, no inframe stops detected
Strombidinopsis acuminata	TAA				1	1			1	1				1		8			1
Strombidinopsis acuminata	TAG					2		1			2			1		8		1	1
Spirostomum ambiguum	TGA	4 inframe TGA detected, no matched sense codon based on our criteria
Strombidium inclinatum	TAA		1			1										2		1
Strombidium inclinatum	TAG				4	4					1	2				8	2		1
Spirostomum minus		no inframe stops detected
Strombidium rassoulzadegani	TAA					1										1
Strombidium rassoulzadegani	TAG		1			1					3	1				12	1	1		1
Strombidinopsis sp.	TAA				1			1	1					2	1	12		2	1
Strombidinopsis sp.	TAG										4			1		4	1	2
Trachelocercidae sp.1	TAA															1
Trachelocercidae sp.1	TAG															3
Trachelocercidae sp.2	TAA	no inframe stops detected
Trachelocercidae sp.2	TAG															1
Vorticella sp.	TAA				1	14					1	1
Vorticella sp.	TAG					3
